# Supplementary material for: NeoRdRp: A Comprehensive Dataset for Identifying RNA-dependent RNA Polymerases of Various RNA Viruses from Metatranscriptomic Data
Source: Microbes Environ. 2022 Aug 24;37(3):ME22001. doi: 10.1264/jsme2.ME22001 (PMC9530720; doi:10.1264/jsme2.ME22001)
Supplement: Supplementary file 2 — Supplementary Material 2 [file 37_22001_s2.xlsx]

## Sheet: S1
Supplementary Table 1. 836 RdRp genes in the UniProt KB database.
Accession ID	Entry name	Protein names	Gene names	Organism	Length	Taxonomic lineage (ALL)	Gene ontology (molecular function)
Q6PLS1	POLG_ASGVK	Genome polyprotein (241 kDa polyprotein) (ORF1 polyprotein) [Cleaved into: Putative RNA-directed RNA polymerase/helicase (EC 2.7.7.48) (EC 3.6.4.13); Coat protein]		Apple stem grooving virus (strain Korea) (ASGV)	2105	Viruses, Riboviria, Orthornavirae, Kitrinoviricota, Alsuviricetes, Tymovirales, Betaflexiviridae, Trivirinae, Capillovirus, Apple stem grooving virus, Apple stem grooving virus (strain Korea) (ASGV)	ATP binding [GO:0005524]; hydrolase activity [GO:0016787]; mRNA methyltransferase activity [GO:0008174]; RNA binding [GO:0003723]; RNA-directed 5'-3' RNA polymerase activity [GO:0003968]; RNA helicase activity [GO:0003724]
P36309	POLG_ASGVP	Genome polyprotein (241 kDa polyprotein) (ORF1 polyprotein) [Cleaved into: Putative RNA-directed RNA polymerase/helicase (EC 2.7.7.48) (EC 3.6.4.13); Coat protein]		Apple stem grooving virus (strain P-209) (ASGV)	2105	Viruses, Riboviria, Orthornavirae, Kitrinoviricota, Alsuviricetes, Tymovirales, Betaflexiviridae, Trivirinae, Capillovirus, Apple stem grooving virus, Apple stem grooving virus (strain P-209) (ASGV)	ATP binding [GO:0005524]; hydrolase activity [GO:0016787]; mRNA methyltransferase activity [GO:0008174]; RNA binding [GO:0003723]; RNA-directed 5'-3' RNA polymerase activity [GO:0003968]; RNA helicase activity [GO:0003724]
Q86119	POLG_RHDVA	Genome polyprotein (p254) [Cleaved into: Protein p16; Protein p23; NTPase (EC 3.6.1.15) (2C-like protein) (P2C) (p37); Precursor p41; Protein p29; Protein p23/2; Protein p18; Viral genome-linked protein (VPg) (p13); 3C-like protease (3CLpro) (EC 3.4.22.66) (Calicivirin) (Thiol protease P3C) (p15); RNA-directed RNA polymerase (EC 2.7.7.48) (3Dpol) (p58); Capsid protein VP60]	ORF1	Rabbit hemorrhagic disease virus (strain AST89) (Ra/LV/RHDV/AST89/1989/SP) (RHDV-AST89)	2344	Viruses, Riboviria, Orthornavirae, Pisuviricota, Pisoniviricetes, Picornavirales, Caliciviridae, Lagovirus, Rabbit hemorrhagic disease virus (RHDV), Rabbit hemorrhagic disease virus (strain AST89) (Ra/LV/RHDV/AST89/1989/SP) (RHDV-AST89)	ATP binding [GO:0005524]; cysteine-type endopeptidase activity [GO:0004197]; nucleoside-triphosphatase activity [GO:0017111]; RNA binding [GO:0003723]; RNA-directed 5'-3' RNA polymerase activity [GO:0003968]; RNA helicase activity [GO:0003724]
Q86117	POLG_RHDVS	Genome polyprotein (p254) [Cleaved into: Protein p16; Protein p23; NTPase (EC 3.6.1.15) (2C-like protein) (P2C) (p37); Precursor p41; Protein p29; Protein p23/2; Protein p18; Viral genome-linked protein (VPg) (p13); 3C-like protease (3CLpro) (EC 3.4.22.66) (Calicivirin) (Thiol protease P3C) (p15); RNA-directed RNA polymerase (EC 2.7.7.48) (3Dpol) (p58); Capsid protein VP60]	ORF1	Rabbit hemorrhagic disease virus (strain SD) (Ra/LV/RHDV/SD/1989/FR) (RHDV-SD)	2344	Viruses, Riboviria, Orthornavirae, Pisuviricota, Pisoniviricetes, Picornavirales, Caliciviridae, Lagovirus, Rabbit hemorrhagic disease virus (RHDV), Rabbit hemorrhagic disease virus (strain SD) (Ra/LV/RHDV/SD/1989/FR) (RHDV-SD)	ATP binding [GO:0005524]; cysteine-type endopeptidase activity [GO:0004197]; nucleoside-triphosphatase activity [GO:0017111]; RNA binding [GO:0003723]; RNA-directed 5'-3' RNA polymerase activity [GO:0003968]; RNA helicase activity [GO:0003724]
Q89273	POLG_RHDVB	Genome polyprotein (p254) [Cleaved into: Protein p16; Protein p23; NTPase (EC 3.6.1.15) (2C-like protein) (P2C) (p37); Precursor p41; Protein p29; Protein p23/2; Protein p18; Viral genome-linked protein (VPg) (p13); 3C-like protease (3CLpro) (EC 3.4.22.66) (Calicivirin) (Thiol protease P3C) (p15); RNA-directed RNA polymerase (EC 2.7.7.48) (3Dpol) (p58); Capsid protein VP60]	ORF1	Rabbit hemorrhagic disease virus (strain BS89) (Ra/LV/RHDV/BS89/1989/IT) (RHDV-BS89)	2344	Viruses, Riboviria, Orthornavirae, Pisuviricota, Pisoniviricetes, Picornavirales, Caliciviridae, Lagovirus, Rabbit hemorrhagic disease virus (RHDV), Rabbit hemorrhagic disease virus (strain BS89) (Ra/LV/RHDV/BS89/1989/IT) (RHDV-BS89)	ATP binding [GO:0005524]; cysteine-type endopeptidase activity [GO:0004197]; nucleoside-triphosphatase activity [GO:0017111]; RNA binding [GO:0003723]; RNA-directed 5'-3' RNA polymerase activity [GO:0003968]; RNA helicase activity [GO:0003724]
P27410	POLG_RHDVF	Genome polyprotein (p254) [Cleaved into: Protein p16; Protein p23; NTPase (EC 3.6.1.15) (2C-like protein) (P2C) (p37); Precursor p41; Protein p29; Protein p23/2; Protein p18; Viral genome-linked protein (VPg) (p13); 3C-like protease (3CLpro) (EC 3.4.22.66) (Calicivirin) (Thiol protease P3C) (p15); RNA-directed RNA polymerase (EC 2.7.7.48) (3Dpol) (p58); Capsid protein VP60]	ORF1	Rabbit hemorrhagic disease virus (strain Rabbit/Germany/FRG/1989) (Ra/LV/RHDV/GH/1989/GE) (RHDV-FRG)	2344	Viruses, Riboviria, Orthornavirae, Pisuviricota, Pisoniviricetes, Picornavirales, Caliciviridae, Lagovirus, Rabbit hemorrhagic disease virus (RHDV), Rabbit hemorrhagic disease virus (strain Rabbit/Germany/FRG/1989) (Ra/LV/RHDV/GH/1989/GE) (RHDV-FRG)	ATP binding [GO:0005524]; cysteine-type endopeptidase activity [GO:0004197]; nucleoside-triphosphatase activity [GO:0017111]; RNA binding [GO:0003723]; RNA-directed 5'-3' RNA polymerase activity [GO:0003968]; RNA helicase activity [GO:0003724]
P27411	POLG_RHDV3	Genome polyprotein (p254) [Cleaved into: Protein p16; Protein p23; NTPase (EC 3.6.1.15) (2C-like protein) (P2C) (p37); Precursor p41; Protein p29; Protein p23/2; Protein p18; Viral genome-linked protein (VPg) (p13); 3C-like protease (3CLpro) (EC 3.4.22.66) (Calicivirin) (Thiol protease P3C) (p15); RNA-directed RNA polymerase (EC 2.7.7.48) (3Dpol) (p58); Capsid protein VP60]	ORF1	Rabbit hemorrhagic disease virus (strain V-351) (Ra/LV/RHDV/V351/1991/CK) (RHDV-V351)	2344	Viruses, Riboviria, Orthornavirae, Pisuviricota, Pisoniviricetes, Picornavirales, Caliciviridae, Lagovirus, Rabbit hemorrhagic disease virus (RHDV), Rabbit hemorrhagic disease virus (strain V-351) (Ra/LV/RHDV/V351/1991/CK) (RHDV-V351)	ATP binding [GO:0005524]; cysteine-type endopeptidase activity [GO:0004197]; nucleoside-triphosphatase activity [GO:0017111]; RNA binding [GO:0003723]; RNA-directed 5'-3' RNA polymerase activity [GO:0003968]; RNA helicase activity [GO:0003724]
Q96725	POLG_EBHSG	Genome polyprotein (p254) [Cleaved into: Protein p16; Protein p23; NTPase (EC 3.6.1.15) (2C-like protein) (P2C) (p37); Precursor p41; Protein p29; Protein p23/2; Protein p18; Viral genome-linked protein (VPg) (p13); 3C-like protease (3CLpro) (EC 3.4.22.66) (Calicivirin) (Thiol protease P3C) (p15); RNA-directed RNA polymerase (EC 2.7.7.48) (3Dpol) (p58); Capsid protein VP60]	ORF1	European brown hare syndrome virus (strain GD) (Ha/LV/EBHSV/GD/1989/FR) (EBHSV-GD)	2334	Viruses, Riboviria, Orthornavirae, Pisuviricota, Pisoniviricetes, Picornavirales, Caliciviridae, Lagovirus, European brown hare syndrome virus, European brown hare syndrome virus (strain GD) (Ha/LV/EBHSV/GD/1989/FR) (EBHSV-GD)	ATP binding [GO:0005524]; cysteine-type endopeptidase activity [GO:0004197]; nucleoside-triphosphatase activity [GO:0017111]; RNA binding [GO:0003723]; RNA-directed 5'-3' RNA polymerase activity [GO:0003968]; RNA helicase activity [GO:0003724]
P17763	POLG_DEN1W	Genome polyprotein [Cleaved into: Capsid protein C (Capsid protein) (Core protein); Protein prM (Precursor membrane protein); Peptide pr (Peptide precursor); Small envelope protein M (Matrix protein); Envelope protein E; Non-structural protein 1 (NS1); Non-structural protein 2A (NS2A); Serine protease subunit NS2B (Flavivirin protease NS2B regulatory subunit) (Non-structural protein 2B); Serine p…		Dengue virus type 1 (strain Nauru/West Pac/1974) (DENV-1)	3392	Viruses, Riboviria, Orthornavirae, Kitrinoviricota, Flasuviricetes, Amarillovirales, Flaviviridae, Flavivirus (arboviruses group B), Dengue virus, Dengue virus 1, Dengue virus type 1 (strain Nauru/West Pac/1974) (DENV-1)	ATP binding [GO:0005524]; double-stranded RNA binding [GO:0003725]; ion channel activity [GO:0005216]; metal ion binding [GO:0046872]; mRNA (guanine-N7-)-methyltransferase activity [GO:0004482]; mRNA (nucleoside-2'-O-)-methyltransferase activity [GO:0004483]; nucleoside-triphosphatase activity [GO:0017111]; protein dimerization activity [GO:0046983]; RNA-directed 5'-3' RNA polymerase activity [GO…
A0A142I5B9	POLG_ZIKVK	Genome polyprotein [Cleaved into: Capsid protein C (Capsid protein) (Core protein); Protein prM (Precursor membrane protein); Peptide pr (Peptide precursor); Small envelope protein M (Matrix protein); Envelope protein E; Non-structural protein 1 (NS1); Non-structural protein 2A (NS2A); Serine protease subunit NS2B (Flavivirin protease NS2B regulatory subunit) (Non-structural protein 2B); Serine p…		Zika virus (isolate ZIKV/Human/Cambodia/FSS13025/2010) (ZIKV)	3423	Viruses, Riboviria, Orthornavirae, Kitrinoviricota, Flasuviricetes, Amarillovirales, Flaviviridae, Flavivirus (arboviruses group B), Zika virus (ZIKV), Zika virus (isolate ZIKV/Human/Cambodia/FSS13025/2010) (ZIKV)	ATP binding [GO:0005524]; double-stranded RNA binding [GO:0003725]; GTP binding [GO:0005525]; metal ion binding [GO:0046872]; mRNA (guanine-N7-)-methyltransferase activity [GO:0004482]; mRNA (nucleoside-2'-O-)-methyltransferase activity [GO:0004483]; nucleoside-triphosphatase activity [GO:0017111]; protein dimerization activity [GO:0046983]; RNA-directed 5'-3' RNA polymerase activity [GO:0003968]…
A0A024B7W1	POLG_ZIKVF	Genome polyprotein [Cleaved into: Capsid protein C (Capsid protein) (Core protein); Protein prM (Precursor membrane protein); Peptide pr (Peptide precursor); Small envelope protein M (Matrix protein); Envelope protein E; Non-structural protein 1 (NS1); Non-structural protein 2A (NS2A); Serine protease subunit NS2B (Flavivirin protease NS2B regulatory subunit) (Non-structural protein 2B); Serine p…		Zika virus (isolate ZIKV/Human/French Polynesia/10087PF/2013) (ZIKV)	3423	Viruses, Riboviria, Orthornavirae, Kitrinoviricota, Flasuviricetes, Amarillovirales, Flaviviridae, Flavivirus (arboviruses group B), Zika virus (ZIKV), Zika virus (isolate ZIKV/Human/French Polynesia/10087PF/2013) (ZIKV)	4 iron, 4 sulfur cluster binding [GO:0051539]; ATP binding [GO:0005524]; double-stranded RNA binding [GO:0003725]; exogenous protein binding [GO:0140272]; GTP binding [GO:0005525]; metal ion binding [GO:0046872]; mRNA (guanine-N7-)-methyltransferase activity [GO:0004482]; mRNA (nucleoside-2'-O-)-methyltransferase activity [GO:0004483]; nucleoside-triphosphatase activity [GO:0017111]; protein dime…
Q32ZE1	POLG_ZIKV	Genome polyprotein [Cleaved into: Capsid protein C (Capsid protein) (Core protein); Protein prM (Precursor membrane protein); Peptide pr (Peptide precursor); Small envelope protein M (Matrix protein); Envelope protein E; Non-structural protein 1 (NS1); Non-structural protein 2A (NS2A); Serine protease subunit NS2B (Flavivirin protease NS2B regulatory subunit) (Non-structural protein 2B); Serine p…		Zika virus (ZIKV)	3419	Viruses, Riboviria, Orthornavirae, Kitrinoviricota, Flasuviricetes, Amarillovirales, Flaviviridae, Flavivirus (arboviruses group B), Zika virus (ZIKV)	ATP binding [GO:0005524]; double-stranded RNA binding [GO:0003725]; GTP binding [GO:0005525]; identical protein binding [GO:0042802]; metal ion binding [GO:0046872]; mRNA (guanine-N7-)-methyltransferase activity [GO:0004482]; mRNA (nucleoside-2'-O-)-methyltransferase activity [GO:0004483]; nucleoside-triphosphatase activity [GO:0017111]; protein dimerization activity [GO:0046983]; RNA-directed 5'…
P33515	POLG_MCFA	Genome polyprotein [Cleaved into: Capsid protein C (Capsid protein) (Core protein); Protein prM; Peptide pr; Small envelope protein M (Matrix protein); Envelope protein E; Non-structural protein 1 (NS1); Non-structural protein 2A (NS2A); Serine protease subunit NS2B (Flavivirin protease NS2B regulatory subunit) (Non-structural protein 2B); Serine protease NS3 (EC 3.4.21.91) (EC 3.6.1.15) (EC 3.6.…		Mosquito cell fusing agent (CFA flavivirus)	3341	Viruses, Riboviria, Orthornavirae, Kitrinoviricota, Flasuviricetes, Amarillovirales, Flaviviridae, Flavivirus (arboviruses group B), unclassified Flavivirus, Mosquito cell fusing agent (CFA flavivirus)	ATP binding [GO:0005524]; metal ion binding [GO:0046872]; mRNA (guanine-N7-)-methyltransferase activity [GO:0004482]; mRNA (nucleoside-2'-O-)-methyltransferase activity [GO:0004483]; nucleoside-triphosphatase activity [GO:0017111]; protein dimerization activity [GO:0046983]; RNA binding [GO:0003723]; RNA-directed 5'-3' RNA polymerase activity [GO:0003968]; RNA helicase activity [GO:0003724]; seri…
Q074N0	POLG_YEFVE	Genome polyprotein [Cleaved into: Capsid protein C (Core protein); Protein prM; Peptide pr; Small envelope protein M (Matrix protein); Envelope protein E; Non-structural protein 1 (NS1); Non-structural protein 2A (NS2A); Non-structural protein 2A-alpha (NS2A-alpha); Serine protease subunit NS2B (Flavivirin protease NS2B regulatory subunit) (Non-structural protein 2B); Serine protease NS3 (EC 3.4.…		Yellow fever virus (isolate Ethiopia/Couma/1961) (YFV)	3412	Viruses, Riboviria, Orthornavirae, Kitrinoviricota, Flasuviricetes, Amarillovirales, Flaviviridae, Flavivirus (arboviruses group B), Yellow fever virus, Yellow fever virus (isolate Ethiopia/Couma/1961) (YFV)	ATP binding [GO:0005524]; double-stranded RNA binding [GO:0003725]; GTP binding [GO:0005525]; metal ion binding [GO:0046872]; mRNA (guanine-N7-)-methyltransferase activity [GO:0004482]; mRNA (nucleoside-2'-O-)-methyltransferase activity [GO:0004483]; nucleoside-triphosphatase activity [GO:0017111]; protein dimerization activity [GO:0046983]; RNA-directed 5'-3' RNA polymerase activity [GO:0003968]…
Q89277	POLG_YEFVF	Genome polyprotein [Cleaved into: Capsid protein C (Core protein); Protein prM; Peptide pr; Small envelope protein M (Matrix protein); Envelope protein E; Non-structural protein 1 (NS1); Non-structural protein 2A (NS2A); Non-structural protein 2A-alpha (NS2A-alpha); Serine protease subunit NS2B (Flavivirin protease NS2B regulatory subunit) (Non-structural protein 2B); Serine protease NS3 (EC 3.4.…		Yellow fever virus (strain French neurotropic vaccine FNV) (YFV)	3411	Viruses, Riboviria, Orthornavirae, Kitrinoviricota, Flasuviricetes, Amarillovirales, Flaviviridae, Flavivirus (arboviruses group B), Yellow fever virus, Yellow fever virus (strain French neurotropic vaccine FNV) (YFV)	ATP binding [GO:0005524]; double-stranded RNA binding [GO:0003725]; GTP binding [GO:0005525]; metal ion binding [GO:0046872]; mRNA (guanine-N7-)-methyltransferase activity [GO:0004482]; mRNA (nucleoside-2'-O-)-methyltransferase activity [GO:0004483]; nucleoside-triphosphatase activity [GO:0017111]; protein dimerization activity [GO:0046983]; RNA-directed 5'-3' RNA polymerase activity [GO:0003968]…
Q1X881	POLG_YEFVN	Genome polyprotein [Cleaved into: Capsid protein C (Core protein); Protein prM; Peptide pr; Small envelope protein M (Matrix protein); Envelope protein E; Non-structural protein 1 (NS1); Non-structural protein 2A (NS2A); Non-structural protein 2A-alpha (NS2A-alpha); Serine protease subunit NS2B (Flavivirin protease NS2B regulatory subunit) (Non-structural protein 2B); Serine protease NS3 (EC 3.4.…		Yellow fever virus (isolate Angola/14FA/1971) (YFV)	3412	Viruses, Riboviria, Orthornavirae, Kitrinoviricota, Flasuviricetes, Amarillovirales, Flaviviridae, Flavivirus (arboviruses group B), Yellow fever virus, Yellow fever virus (isolate Angola/14FA/1971) (YFV)	ATP binding [GO:0005524]; double-stranded RNA binding [GO:0003725]; GTP binding [GO:0005525]; metal ion binding [GO:0046872]; mRNA (guanine-N7-)-methyltransferase activity [GO:0004482]; mRNA (nucleoside-2'-O-)-methyltransferase activity [GO:0004483]; nucleoside-triphosphatase activity [GO:0017111]; protein dimerization activity [GO:0046983]; RNA-directed 5'-3' RNA polymerase activity [GO:0003968]…
C5H431	POLG_WSLV	Genome polyprotein [Cleaved into: Capsid protein C (Core protein); Protein prM; Peptide pr; Small envelope protein M (Matrix protein); Envelope protein E; Non-structural protein 1 (NS1); Non-structural protein 2A (NS2A); Non-structural protein 2A-alpha (NS2A-alpha); Serine protease subunit NS2B (Flavivirin protease NS2B regulatory subunit) (Non-structural protein 2B); Serine protease NS3 (EC 3.4.…		Wesselsbron virus (WSLV)	3405	Viruses, Riboviria, Orthornavirae, Kitrinoviricota, Flasuviricetes, Amarillovirales, Flaviviridae, Flavivirus (arboviruses group B), Wesselsbron virus (WSLV)	ATP binding [GO:0005524]; double-stranded RNA binding [GO:0003725]; GTP binding [GO:0005525]; metal ion binding [GO:0046872]; mRNA (guanine-N7-)-methyltransferase activity [GO:0004482]; mRNA (nucleoside-2'-O-)-methyltransferase activity [GO:0004483]; nucleoside-triphosphatase activity [GO:0017111]; protein dimerization activity [GO:0046983]; RNA-directed 5'-3' RNA polymerase activity [GO:0003968]…
P03314	POLG_YEFV1	Genome polyprotein [Cleaved into: Capsid protein C (Core protein); Protein prM; Peptide pr; Small envelope protein M (Matrix protein); Envelope protein E; Non-structural protein 1 (NS1); Non-structural protein 2A (NS2A); Non-structural protein 2A-alpha (NS2A-alpha); Serine protease subunit NS2B (Flavivirin protease NS2B regulatory subunit) (Non-structural protein 2B); Serine protease NS3 (EC 3.4.…		Yellow fever virus (strain 17D vaccine) (YFV)	3411	Viruses, Riboviria, Orthornavirae, Kitrinoviricota, Flasuviricetes, Amarillovirales, Flaviviridae, Flavivirus (arboviruses group B), Yellow fever virus, Yellow fever virus (strain 17D vaccine) (YFV)	ATP binding [GO:0005524]; double-stranded RNA binding [GO:0003725]; GTP binding [GO:0005525]; metal ion binding [GO:0046872]; mRNA (guanine-N7-)-methyltransferase activity [GO:0004482]; mRNA (nucleoside-2'-O-)-methyltransferase activity [GO:0004483]; nucleoside-triphosphatase activity [GO:0017111]; protein dimerization activity [GO:0046983]; RNA-directed 5'-3' RNA polymerase activity [GO:0003968]…
C8XPB2	POLG_EHV	Genome polyprotein [Cleaved into: Capsid protein C (Core protein); Protein prM; Peptide pr; Small envelope protein M (Matrix protein); Envelope protein E; Non-structural protein 1 (NS1); Non-structural protein 2A (NS2A); Non-structural protein 2A-alpha (NS2A-alpha); Serine protease subunit NS2B (Flavivirin protease NS2B regulatory subunit) (Non-structural protein 2B); Serine protease NS3 (EC 3.4.…		Edge Hill virus (EHV)	3401	Viruses, Riboviria, Orthornavirae, Kitrinoviricota, Flasuviricetes, Amarillovirales, Flaviviridae, Flavivirus (arboviruses group B), Edge Hill virus (EHV)	ATP binding [GO:0005524]; double-stranded RNA binding [GO:0003725]; GTP binding [GO:0005525]; metal ion binding [GO:0046872]; mRNA (guanine-N7-)-methyltransferase activity [GO:0004482]; mRNA (nucleoside-2'-O-)-methyltransferase activity [GO:0004483]; nucleoside-triphosphatase activity [GO:0017111]; protein dimerization activity [GO:0046983]; RNA-directed 5'-3' RNA polymerase activity [GO:0003968]…
Q6DV88	POLG_YEFVA	Genome polyprotein [Cleaved into: Capsid protein C (Core protein); Protein prM; Peptide pr; Small envelope protein M (Matrix protein); Envelope protein E; Non-structural protein 1 (NS1); Non-structural protein 2A (NS2A); Non-structural protein 2A-alpha (NS2A-alpha); Serine protease subunit NS2B (Flavivirin protease NS2B regulatory subunit) (Non-structural protein 2B); Serine protease NS3 (EC 3.4.…		Yellow fever virus (strain Ghana/Asibi/1927) (YFV)	3411	Viruses, Riboviria, Orthornavirae, Kitrinoviricota, Flasuviricetes, Amarillovirales, Flaviviridae, Flavivirus (arboviruses group B), Yellow fever virus, Yellow fever virus (strain Ghana/Asibi/1927) (YFV)	ATP binding [GO:0005524]; double-stranded RNA binding [GO:0003725]; GTP binding [GO:0005525]; metal ion binding [GO:0046872]; mRNA (guanine-N7-)-methyltransferase activity [GO:0004482]; mRNA (nucleoside-2'-O-)-methyltransferase activity [GO:0004483]; nucleoside-triphosphatase activity [GO:0017111]; protein dimerization activity [GO:0046983]; RNA-directed 5'-3' RNA polymerase activity [GO:0003968]…
Q9YRV3	POLG_YEFVT	Genome polyprotein [Cleaved into: Capsid protein C (Core protein); Protein prM; Peptide pr; Small envelope protein M (Matrix protein); Envelope protein E; Non-structural protein 1 (NS1); Non-structural protein 2A (NS2A); Non-structural protein 2A-alpha (NS2A-alpha); Serine protease subunit NS2B (Flavivirin protease NS2B regulatory subunit) (Non-structural protein 2B); Serine protease NS3 (EC 3.4.…		Yellow fever virus (strain Trinidad/TRINID79A/1979) (YFV)	3411	Viruses, Riboviria, Orthornavirae, Kitrinoviricota, Flasuviricetes, Amarillovirales, Flaviviridae, Flavivirus (arboviruses group B), Yellow fever virus, Yellow fever virus (strain Trinidad/TRINID79A/1979) (YFV)	ATP binding [GO:0005524]; double-stranded RNA binding [GO:0003725]; GTP binding [GO:0005525]; metal ion binding [GO:0046872]; mRNA (guanine-N7-)-methyltransferase activity [GO:0004482]; mRNA (nucleoside-2'-O-)-methyltransferase activity [GO:0004483]; nucleoside-triphosphatase activity [GO:0017111]; protein dimerization activity [GO:0046983]; RNA-directed 5'-3' RNA polymerase activity [GO:0003968]…
Q6J3P1	POLG_YEFVC	Genome polyprotein [Cleaved into: Capsid protein C (Core protein); Protein prM; Peptide pr; Small envelope protein M (Matrix protein); Envelope protein E; Non-structural protein 1 (NS1); Non-structural protein 2A (NS2A); Non-structural protein 2A-alpha (NS2A-alpha); Serine protease subunit NS2B (Flavivirin protease NS2B regulatory subunit) (Non-structural protein 2B); Serine protease NS3 (EC 3.4.…		Yellow fever virus (isolate Ivory Coast/1999) (YFV)	3411	Viruses, Riboviria, Orthornavirae, Kitrinoviricota, Flasuviricetes, Amarillovirales, Flaviviridae, Flavivirus (arboviruses group B), Yellow fever virus, Yellow fever virus (isolate Ivory Coast/1999) (YFV)	ATP binding [GO:0005524]; double-stranded RNA binding [GO:0003725]; GTP binding [GO:0005525]; metal ion binding [GO:0046872]; mRNA (guanine-N7-)-methyltransferase activity [GO:0004482]; mRNA (nucleoside-2'-O-)-methyltransferase activity [GO:0004483]; nucleoside-triphosphatase activity [GO:0017111]; protein dimerization activity [GO:0046983]; RNA-directed 5'-3' RNA polymerase activity [GO:0003968]…
Q1X880	POLG_YEFVU	Genome polyprotein [Cleaved into: Capsid protein C (Core protein); Protein prM; Peptide pr; Small envelope protein M (Matrix protein); Envelope protein E; Non-structural protein 1 (NS1); Non-structural protein 2A (NS2A); Non-structural protein 2A-alpha (NS2A-alpha); Serine protease subunit NS2B (Flavivirin protease NS2B regulatory subunit) (Non-structural protein 2B); Serine protease NS3 (EC 3.4.…		Yellow fever virus (isolate Uganda/A7094A4/1948) (YFV)	3412	Viruses, Riboviria, Orthornavirae, Kitrinoviricota, Flasuviricetes, Amarillovirales, Flaviviridae, Flavivirus (arboviruses group B), Yellow fever virus, Yellow fever virus (isolate Uganda/A7094A4/1948) (YFV)	ATP binding [GO:0005524]; double-stranded RNA binding [GO:0003725]; GTP binding [GO:0005525]; metal ion binding [GO:0046872]; mRNA (guanine-N7-)-methyltransferase activity [GO:0004482]; mRNA (nucleoside-2'-O-)-methyltransferase activity [GO:0004483]; nucleoside-triphosphatase activity [GO:0017111]; protein dimerization activity [GO:0046983]; RNA-directed 5'-3' RNA polymerase activity [GO:0003968]…
C8XPA8	POLG_BANV	Genome polyprotein [Cleaved into: Capsid protein C (Core protein); Protein prM; Peptide pr; Small envelope protein M (Matrix protein); Envelope protein E; Non-structural protein 1 (NS1); Non-structural protein 2A (NS2A); Non-structural protein 2A-alpha (NS2A-alpha); Serine protease subunit NS2B (Flavivirin protease NS2B regulatory subunit) (Non-structural protein 2B); Serine protease NS3 (EC 3.4.…		Banzi virus (BANV)	3393	Viruses, Riboviria, Orthornavirae, Kitrinoviricota, Flasuviricetes, Amarillovirales, Flaviviridae, Flavivirus (arboviruses group B), Banzi virus (BANV)	ATP binding [GO:0005524]; double-stranded RNA binding [GO:0003725]; GTP binding [GO:0005525]; metal ion binding [GO:0046872]; mRNA (guanine-N7-)-methyltransferase activity [GO:0004482]; mRNA (nucleoside-2'-O-)-methyltransferase activity [GO:0004483]; nucleoside-triphosphatase activity [GO:0017111]; protein dimerization activity [GO:0046983]; RNA-directed 5'-3' RNA polymerase activity [GO:0003968]…
Q98803	POLG_YEFVI	Genome polyprotein [Cleaved into: Capsid protein C (Core protein); Protein prM; Peptide pr; Small envelope protein M (Matrix protein); Envelope protein E; Non-structural protein 1 (NS1); Non-structural protein 2A (NS2A); Non-structural protein 2A-alpha (NS2A-alpha); Serine protease subunit NS2B (Flavivirin protease NS2B regulatory subunit) (Non-structural protein 2B); Serine protease NS3 (EC 3.4.…		Yellow fever virus (isolate Ivory Coast/85-82H/1982) (YFV)	3411	Viruses, Riboviria, Orthornavirae, Kitrinoviricota, Flasuviricetes, Amarillovirales, Flaviviridae, Flavivirus (arboviruses group B), Yellow fever virus, Yellow fever virus (isolate Ivory Coast/85-82H/1982) (YFV)	ATP binding [GO:0005524]; double-stranded RNA binding [GO:0003725]; GTP binding [GO:0005525]; metal ion binding [GO:0046872]; mRNA (guanine-N7-)-methyltransferase activity [GO:0004482]; mRNA (nucleoside-2'-O-)-methyltransferase activity [GO:0004483]; nucleoside-triphosphatase activity [GO:0017111]; protein dimerization activity [GO:0046983]; RNA-directed 5'-3' RNA polymerase activity [GO:0003968]…
P14337	POLG_DEN28	Genome polyprotein [Cleaved into: Capsid protein C (Core protein); Protein prM; Peptide pr; Small envelope protein M (Matrix protein); Envelope protein E; Non-structural protein 1 (NS1); Non-structural protein 2A (NS2A); Serine protease subunit NS2B (Flavivirin protease NS2B regulatory subunit) (Non-structural protein 2B); Serine protease NS3 (EC 3.4.21.91) (EC 3.6.1.15) (EC 3.6.4.13) (Flavivirin…		Dengue virus type 2 (isolate Thailand/0168/1979) (DENV-2)	3391	Viruses, Riboviria, Orthornavirae, Kitrinoviricota, Flasuviricetes, Amarillovirales, Flaviviridae, Flavivirus (arboviruses group B), Dengue virus, Dengue virus 2, Dengue virus type 2 (isolate Thailand/0168/1979) (DENV-2)	ATP binding [GO:0005524]; double-stranded RNA binding [GO:0003725]; ion channel activity [GO:0005216]; metal ion binding [GO:0046872]; mRNA (guanine-N7-)-methyltransferase activity [GO:0004482]; mRNA (nucleoside-2'-O-)-methyltransferase activity [GO:0004483]; nucleoside-triphosphatase activity [GO:0017111]; protein dimerization activity [GO:0046983]; RNA-directed 5'-3' RNA polymerase activity [GO…
Q2YHF0	POLG_DEN4T	Genome polyprotein [Cleaved into: Capsid protein C (Core protein); Protein prM; Peptide pr; Small envelope protein M (Matrix protein); Envelope protein E; Non-structural protein 1 (NS1); Non-structural protein 2A (NS2A); Serine protease subunit NS2B (Flavivirin protease NS2B regulatory subunit) (Non-structural protein 2B); Serine protease NS3 (EC 3.4.21.91) (EC 3.6.1.15) (EC 3.6.4.13) (Flavivirin…		Dengue virus type 4 (strain Thailand/0348/1991) (DENV-4)	3387	Viruses, Riboviria, Orthornavirae, Kitrinoviricota, Flasuviricetes, Amarillovirales, Flaviviridae, Flavivirus (arboviruses group B), Dengue virus, Dengue virus 4, Dengue virus type 4 (strain Thailand/0348/1991) (DENV-4)	ATP binding [GO:0005524]; double-stranded RNA binding [GO:0003725]; ion channel activity [GO:0005216]; metal ion binding [GO:0046872]; mRNA (guanine-N7-)-methyltransferase activity [GO:0004482]; mRNA (nucleoside-2'-O-)-methyltransferase activity [GO:0004483]; nucleoside-triphosphatase activity [GO:0017111]; protein dimerization activity [GO:0046983]; RNA-directed 5'-3' RNA polymerase activity [GO…
Q58HT7	POLG_DEN4P	Genome polyprotein [Cleaved into: Capsid protein C (Core protein); Protein prM; Peptide pr; Small envelope protein M (Matrix protein); Envelope protein E; Non-structural protein 1 (NS1); Non-structural protein 2A (NS2A); Serine protease subunit NS2B (Flavivirin protease NS2B regulatory subunit) (Non-structural protein 2B); Serine protease NS3 (EC 3.4.21.91) (EC 3.6.1.15) (EC 3.6.4.13) (Flavivirin…		Dengue virus type 4 (strain Philippines/H241/1956) (DENV-4)	3387	Viruses, Riboviria, Orthornavirae, Kitrinoviricota, Flasuviricetes, Amarillovirales, Flaviviridae, Flavivirus (arboviruses group B), Dengue virus, Dengue virus 4, Dengue virus type 4 (strain Philippines/H241/1956) (DENV-4)	ATP binding [GO:0005524]; double-stranded RNA binding [GO:0003725]; ion channel activity [GO:0005216]; metal ion binding [GO:0046872]; mRNA (guanine-N7-)-methyltransferase activity [GO:0004482]; mRNA (nucleoside-2'-O-)-methyltransferase activity [GO:0004483]; nucleoside-triphosphatase activity [GO:0017111]; protein dimerization activity [GO:0046983]; RNA-directed 5'-3' RNA polymerase activity [GO…
Q32ZD4	POLG_ROCV	Genome polyprotein [Cleaved into: Capsid protein C (Core protein); Protein prM; Peptide pr; Small envelope protein M (Matrix protein); Envelope protein E; Non-structural protein 1 (NS1); Non-structural protein 2A (NS2A); Serine protease subunit NS2B (Flavivirin protease NS2B regulatory subunit) (Non-structural protein 2B); Serine protease NS3 (EC 3.4.21.91) (EC 3.6.1.15) (EC 3.6.4.13) (Flavivirin…		Rocio virus (ROCV)	3425	Viruses, Riboviria, Orthornavirae, Kitrinoviricota, Flasuviricetes, Amarillovirales, Flaviviridae, Flavivirus (arboviruses group B), Ilheus virus (ILHV), Rocio virus (ROCV)	ATP binding [GO:0005524]; double-stranded RNA binding [GO:0003725]; metal ion binding [GO:0046872]; mRNA (guanine-N7-)-methyltransferase activity [GO:0004482]; mRNA (nucleoside-2'-O-)-methyltransferase activity [GO:0004483]; nucleoside-triphosphatase activity [GO:0017111]; protein dimerization activity [GO:0046983]; RNA-directed 5'-3' RNA polymerase activity [GO:0003968]; RNA helicase activity [G…
P32886	POLG_JAEVJ	Genome polyprotein [Cleaved into: Capsid protein C (Core protein); Protein prM; Peptide pr; Small envelope protein M (Matrix protein); Envelope protein E; Non-structural protein 1 (NS1); Non-structural protein 2A (NS2A); Serine protease subunit NS2B (Flavivirin protease NS2B regulatory subunit) (Non-structural protein 2B); Serine protease NS3 (EC 3.4.21.91) (EC 3.6.1.15) (EC 3.6.4.13) (Flavivirin…		Japanese encephalitis virus (strain Jaoars982) (JEV)	3432	Viruses, Riboviria, Orthornavirae, Kitrinoviricota, Flasuviricetes, Amarillovirales, Flaviviridae, Flavivirus (arboviruses group B), Japanese encephalitis virus, Japanese encephalitis virus (strain Jaoars982) (JEV)	ATP binding [GO:0005524]; double-stranded RNA binding [GO:0003725]; metal ion binding [GO:0046872]; mRNA (guanine-N7-)-methyltransferase activity [GO:0004482]; mRNA (nucleoside-2'-O-)-methyltransferase activity [GO:0004483]; nucleoside-triphosphatase activity [GO:0017111]; protein dimerization activity [GO:0046983]; RNA-directed 5'-3' RNA polymerase activity [GO:0003968]; RNA helicase activity [G…
D7RF80	POLG_KFDV	Genome polyprotein [Cleaved into: Capsid protein C (Core protein); Protein prM; Peptide pr; Small envelope protein M (Matrix protein); Envelope protein E; Non-structural protein 1 (NS1); Non-structural protein 2A (NS2A); Serine protease subunit NS2B (Flavivirin protease NS2B regulatory subunit) (Non-structural protein 2B); Serine protease NS3 (EC 3.4.21.91) (EC 3.6.1.15) (EC 3.6.4.13) (Flavivirin…		Kyasanur forest disease virus (KFDV)	3416	Viruses, Riboviria, Orthornavirae, Kitrinoviricota, Flasuviricetes, Amarillovirales, Flaviviridae, Flavivirus (arboviruses group B), Kyasanur forest disease virus (KFDV)	ATP binding [GO:0005524]; double-stranded RNA binding [GO:0003725]; metal ion binding [GO:0046872]; mRNA (guanine-N7-)-methyltransferase activity [GO:0004482]; mRNA (nucleoside-2'-O-)-methyltransferase activity [GO:0004483]; nucleoside-triphosphatase activity [GO:0017111]; protein dimerization activity [GO:0046983]; RNA-directed 5'-3' RNA polymerase activity [GO:0003968]; RNA helicase activity [G…
Q32ZD7	POLG_ILHV	Genome polyprotein [Cleaved into: Capsid protein C (Core protein); Protein prM; Peptide pr; Small envelope protein M (Matrix protein); Envelope protein E; Non-structural protein 1 (NS1); Non-structural protein 2A (NS2A); Serine protease subunit NS2B (Flavivirin protease NS2B regulatory subunit) (Non-structural protein 2B); Serine protease NS3 (EC 3.4.21.91) (EC 3.6.1.15) (EC 3.6.4.13) (Flavivirin…		Ilheus virus (ILHV)	3424	Viruses, Riboviria, Orthornavirae, Kitrinoviricota, Flasuviricetes, Amarillovirales, Flaviviridae, Flavivirus (arboviruses group B), Ilheus virus (ILHV)	ATP binding [GO:0005524]; double-stranded RNA binding [GO:0003725]; metal ion binding [GO:0046872]; mRNA (guanine-N7-)-methyltransferase activity [GO:0004482]; mRNA (nucleoside-2'-O-)-methyltransferase activity [GO:0004483]; nucleoside-triphosphatase activity [GO:0017111]; protein dimerization activity [GO:0046983]; RNA-directed 5'-3' RNA polymerase activity [GO:0003968]; RNA helicase activity [G…
P07564	POLG_DEN2J	Genome polyprotein [Cleaved into: Capsid protein C (Core protein); Protein prM; Peptide pr; Small envelope protein M (Matrix protein); Envelope protein E; Non-structural protein 1 (NS1); Non-structural protein 2A (NS2A); Serine protease subunit NS2B (Flavivirin protease NS2B regulatory subunit) (Non-structural protein 2B); Serine protease NS3 (EC 3.4.21.91) (EC 3.6.1.15) (EC 3.6.4.13) (Flavivirin…		Dengue virus type 2 (strain Jamaica/1409/1983) (DENV-2)	3391	Viruses, Riboviria, Orthornavirae, Kitrinoviricota, Flasuviricetes, Amarillovirales, Flaviviridae, Flavivirus (arboviruses group B), Dengue virus, Dengue virus 2, Dengue virus type 2 (strain Jamaica/1409/1983) (DENV-2)	ATP binding [GO:0005524]; double-stranded RNA binding [GO:0003725]; ion channel activity [GO:0005216]; metal ion binding [GO:0046872]; mRNA (guanine-N7-)-methyltransferase activity [GO:0004482]; mRNA (nucleoside-2'-O-)-methyltransferase activity [GO:0004483]; nucleoside-triphosphatase activity [GO:0017111]; protein dimerization activity [GO:0046983]; RNA-directed 5'-3' RNA polymerase activity [GO…
P27915	POLG_DEN3P	Genome polyprotein [Cleaved into: Capsid protein C (Core protein); Protein prM; Peptide pr; Small envelope protein M (Matrix protein); Envelope protein E; Non-structural protein 1 (NS1); Non-structural protein 2A (NS2A); Serine protease subunit NS2B (Flavivirin protease NS2B regulatory subunit) (Non-structural protein 2B); Serine protease NS3 (EC 3.4.21.91) (EC 3.6.1.15) (EC 3.6.4.13) (Flavivirin…		Dengue virus type 3 (strain Philippines/H87/1956) (DENV-3)	3390	Viruses, Riboviria, Orthornavirae, Kitrinoviricota, Flasuviricetes, Amarillovirales, Flaviviridae, Flavivirus (arboviruses group B), Dengue virus, Dengue virus 3, Dengue virus type 3 (strain Philippines/H87/1956) (DENV-3)	ATP binding [GO:0005524]; double-stranded RNA binding [GO:0003725]; ion channel activity [GO:0005216]; metal ion binding [GO:0046872]; mRNA (guanine-N7-)-methyltransferase activity [GO:0004482]; mRNA (nucleoside-2'-O-)-methyltransferase activity [GO:0004483]; nucleoside-triphosphatase activity [GO:0017111]; protein dimerization activity [GO:0046983]; RNA-directed 5'-3' RNA polymerase activity [GO…
P09866	POLG_DEN4D	Genome polyprotein [Cleaved into: Capsid protein C (Core protein); Protein prM; Peptide pr; Small envelope protein M (Matrix protein); Envelope protein E; Non-structural protein 1 (NS1); Non-structural protein 2A (NS2A); Serine protease subunit NS2B (Flavivirin protease NS2B regulatory subunit) (Non-structural protein 2B); Serine protease NS3 (EC 3.4.21.91) (EC 3.6.1.15) (EC 3.6.4.13) (Flavivirin…		Dengue virus type 4 (strain Dominica/814669/1981) (DENV-4)	3387	Viruses, Riboviria, Orthornavirae, Kitrinoviricota, Flasuviricetes, Amarillovirales, Flaviviridae, Flavivirus (arboviruses group B), Dengue virus, Dengue virus 4, Dengue virus type 4 (strain Dominica/814669/1981) (DENV-4)	ATP binding [GO:0005524]; double-stranded RNA binding [GO:0003725]; exogenous protein binding [GO:0140272]; ion channel activity [GO:0005216]; metal ion binding [GO:0046872]; mRNA (guanine-N7-)-methyltransferase activity [GO:0004482]; mRNA (nucleoside-2'-O-)-methyltransferase activity [GO:0004483]; nucleoside-triphosphatase activity [GO:0017111]; protein dimerization activity [GO:0046983]; RNA-di…
P33478	POLG_DEN1S	Genome polyprotein [Cleaved into: Capsid protein C (Core protein); Protein prM; Peptide pr; Small envelope protein M (Matrix protein); Envelope protein E; Non-structural protein 1 (NS1); Non-structural protein 2A (NS2A); Serine protease subunit NS2B (Flavivirin protease NS2B regulatory subunit) (Non-structural protein 2B); Serine protease NS3 (EC 3.4.21.91) (EC 3.6.1.15) (EC 3.6.4.13) (Flavivirin…		Dengue virus type 1 (strain Singapore/S275/1990) (DENV-1)	3391	Viruses, Riboviria, Orthornavirae, Kitrinoviricota, Flasuviricetes, Amarillovirales, Flaviviridae, Flavivirus (arboviruses group B), Dengue virus, Dengue virus 1, Dengue virus type 1 (strain Singapore/S275/1990) (DENV-1)	ATP binding [GO:0005524]; double-stranded RNA binding [GO:0003725]; ion channel activity [GO:0005216]; metal ion binding [GO:0046872]; mRNA (guanine-N7-)-methyltransferase activity [GO:0004482]; mRNA (nucleoside-2'-O-)-methyltransferase activity [GO:0004483]; nucleoside-triphosphatase activity [GO:0017111]; protein dimerization activity [GO:0046983]; RNA-directed 5'-3' RNA polymerase activity [GO…
Q9WDA6	POLG_DEN2Q	Genome polyprotein [Cleaved into: Capsid protein C (Core protein); Protein prM; Peptide pr; Small envelope protein M (Matrix protein); Envelope protein E; Non-structural protein 1 (NS1); Non-structural protein 2A (NS2A); Serine protease subunit NS2B (Flavivirin protease NS2B regulatory subunit) (Non-structural protein 2B); Serine protease NS3 (EC 3.4.21.91) (EC 3.6.1.15) (EC 3.6.4.13) (Flavivirin…		Dengue virus type 2 (strain Peru/IQT2913/1996) (DENV-2)	3391	Viruses, Riboviria, Orthornavirae, Kitrinoviricota, Flasuviricetes, Amarillovirales, Flaviviridae, Flavivirus (arboviruses group B), Dengue virus, Dengue virus 2, Dengue virus type 2 (strain Peru/IQT2913/1996) (DENV-2)	ATP binding [GO:0005524]; double-stranded RNA binding [GO:0003725]; ion channel activity [GO:0005216]; metal ion binding [GO:0046872]; mRNA (guanine-N7-)-methyltransferase activity [GO:0004482]; mRNA (nucleoside-2'-O-)-methyltransferase activity [GO:0004483]; nucleoside-triphosphatase activity [GO:0017111]; protein dimerization activity [GO:0046983]; RNA-directed 5'-3' RNA polymerase activity [GO…
P12823	POLG_DEN2P	Genome polyprotein [Cleaved into: Capsid protein C (Core protein); Protein prM; Peptide pr; Small envelope protein M (Matrix protein); Envelope protein E; Non-structural protein 1 (NS1); Non-structural protein 2A (NS2A); Serine protease subunit NS2B (Flavivirin protease NS2B regulatory subunit) (Non-structural protein 2B); Serine protease NS3 (EC 3.4.21.91) (EC 3.6.1.15) (EC 3.6.4.13) (Flavivirin…		Dengue virus type 2 (strain Puerto Rico/PR159-S1/1969) (DENV-2)	3388	Viruses, Riboviria, Orthornavirae, Kitrinoviricota, Flasuviricetes, Amarillovirales, Flaviviridae, Flavivirus (arboviruses group B), Dengue virus, Dengue virus 2, Dengue virus type 2 (strain Puerto Rico/PR159-S1/1969) (DENV-2)	ATP binding [GO:0005524]; double-stranded RNA binding [GO:0003725]; ion channel activity [GO:0005216]; metal ion binding [GO:0046872]; mRNA (guanine-N7-)-methyltransferase activity [GO:0004482]; mRNA (nucleoside-2'-O-)-methyltransferase activity [GO:0004483]; nucleoside-triphosphatase activity [GO:0017111]; protein dimerization activity [GO:0046983]; RNA-directed 5'-3' RNA polymerase activity [GO…
Q99D35	POLG_DEN3C	Genome polyprotein [Cleaved into: Capsid protein C (Core protein); Protein prM; Peptide pr; Small envelope protein M (Matrix protein); Envelope protein E; Non-structural protein 1 (NS1); Non-structural protein 2A (NS2A); Serine protease subunit NS2B (Flavivirin protease NS2B regulatory subunit) (Non-structural protein 2B); Serine protease NS3 (EC 3.4.21.91) (EC 3.6.1.15) (EC 3.6.4.13) (Flavivirin…		Dengue virus type 3 (strain China/80-2/1980) (DENV-3)	3390	Viruses, Riboviria, Orthornavirae, Kitrinoviricota, Flasuviricetes, Amarillovirales, Flaviviridae, Flavivirus (arboviruses group B), Dengue virus, Dengue virus 3, Dengue virus type 3 (strain China/80-2/1980) (DENV-3)	ATP binding [GO:0005524]; double-stranded RNA binding [GO:0003725]; ion channel activity [GO:0005216]; metal ion binding [GO:0046872]; mRNA (guanine-N7-)-methyltransferase activity [GO:0004482]; mRNA (nucleoside-2'-O-)-methyltransferase activity [GO:0004483]; nucleoside-triphosphatase activity [GO:0017111]; protein dimerization activity [GO:0046983]; RNA-directed 5'-3' RNA polymerase activity [GO…
Q2YHF2	POLG_DEN4H	Genome polyprotein [Cleaved into: Capsid protein C (Core protein); Protein prM; Peptide pr; Small envelope protein M (Matrix protein); Envelope protein E; Non-structural protein 1 (NS1); Non-structural protein 2A (NS2A); Serine protease subunit NS2B (Flavivirin protease NS2B regulatory subunit) (Non-structural protein 2B); Serine protease NS3 (EC 3.4.21.91) (EC 3.6.1.15) (EC 3.6.4.13) (Flavivirin…		Dengue virus type 4 (strain Thailand/0476/1997) (DENV-4)	3387	Viruses, Riboviria, Orthornavirae, Kitrinoviricota, Flasuviricetes, Amarillovirales, Flaviviridae, Flavivirus (arboviruses group B), Dengue virus, Dengue virus 4, Dengue virus type 4 (strain Thailand/0476/1997) (DENV-4)	ATP binding [GO:0005524]; double-stranded RNA binding [GO:0003725]; ion channel activity [GO:0005216]; metal ion binding [GO:0046872]; mRNA (guanine-N7-)-methyltransferase activity [GO:0004482]; mRNA (nucleoside-2'-O-)-methyltransferase activity [GO:0004483]; nucleoside-triphosphatase activity [GO:0017111]; protein dimerization activity [GO:0046983]; RNA-directed 5'-3' RNA polymerase activity [GO…
P27395	POLG_JAEV1	Genome polyprotein [Cleaved into: Capsid protein C (Core protein); Protein prM; Peptide pr; Small envelope protein M (Matrix protein); Envelope protein E; Non-structural protein 1 (NS1); Non-structural protein 2A (NS2A); Serine protease subunit NS2B (Flavivirin protease NS2B regulatory subunit) (Non-structural protein 2B); Serine protease NS3 (EC 3.4.21.91) (EC 3.6.1.15) (EC 3.6.4.13) (Flavivirin…		Japanese encephalitis virus (strain SA-14) (JEV)	3432	Viruses, Riboviria, Orthornavirae, Kitrinoviricota, Flasuviricetes, Amarillovirales, Flaviviridae, Flavivirus (arboviruses group B), Japanese encephalitis virus, Japanese encephalitis virus (strain SA-14) (JEV)	ATP binding [GO:0005524]; double-stranded RNA binding [GO:0003725]; metal ion binding [GO:0046872]; mRNA (guanine-N7-)-methyltransferase activity [GO:0004482]; mRNA (nucleoside-2'-O-)-methyltransferase activity [GO:0004483]; nucleoside-triphosphatase activity [GO:0017111]; protein dimerization activity [GO:0046983]; RNA-directed 5'-3' RNA polymerase activity [GO:0003968]; RNA helicase activity [G…
P14340	POLG_DEN2N	Genome polyprotein [Cleaved into: Capsid protein C (Core protein); Protein prM; Peptide pr; Small envelope protein M (Matrix protein); Envelope protein E; Non-structural protein 1 (NS1); Non-structural protein 2A (NS2A); Serine protease subunit NS2B (Flavivirin protease NS2B regulatory subunit) (Non-structural protein 2B); Serine protease NS3 (EC 3.4.21.91) (EC 3.6.1.15) (EC 3.6.4.13) (Flavivirin…		Dengue virus type 2 (strain Thailand/NGS-C/1944) (DENV-2)	3391	Viruses, Riboviria, Orthornavirae, Kitrinoviricota, Flasuviricetes, Amarillovirales, Flaviviridae, Flavivirus (arboviruses group B), Dengue virus, Dengue virus 2, Dengue virus type 2 (strain Thailand/NGS-C/1944) (DENV-2)	ATP binding [GO:0005524]; double-stranded RNA binding [GO:0003725]; ion channel activity [GO:0005216]; metal ion binding [GO:0046872]; mRNA (guanine-N7-)-methyltransferase activity [GO:0004482]; mRNA (nucleoside-2'-O-)-methyltransferase activity [GO:0004483]; nucleoside-triphosphatase activity [GO:0017111]; protein dimerization activity [GO:0046983]; RNA-directed 5'-3' RNA polymerase activity [GO…
Q7T6D2	POLG_OHFV	Genome polyprotein [Cleaved into: Capsid protein C (Core protein); Protein prM; Peptide pr; Small envelope protein M (Matrix protein); Envelope protein E; Non-structural protein 1 (NS1); Non-structural protein 2A (NS2A); Serine protease subunit NS2B (Flavivirin protease NS2B regulatory subunit) (Non-structural protein 2B); Serine protease NS3 (EC 3.4.21.91) (EC 3.6.1.15) (EC 3.6.4.13) (Flavivirin…		Omsk hemorrhagic fever virus (OHFV)	3414	Viruses, Riboviria, Orthornavirae, Kitrinoviricota, Flasuviricetes, Amarillovirales, Flaviviridae, Flavivirus (arboviruses group B), Omsk hemorrhagic fever virus (OHFV)	ATP binding [GO:0005524]; double-stranded RNA binding [GO:0003725]; metal ion binding [GO:0046872]; mRNA (guanine-N7-)-methyltransferase activity [GO:0004482]; mRNA (nucleoside-2'-O-)-methyltransferase activity [GO:0004483]; nucleoside-triphosphatase activity [GO:0017111]; protein dimerization activity [GO:0046983]; RNA-directed 5'-3' RNA polymerase activity [GO:0003968]; RNA helicase activity [G…
P22338	POLG_LIV	Genome polyprotein [Cleaved into: Capsid protein C (Core protein); Protein prM; Peptide pr; Small envelope protein M (Matrix protein); Envelope protein E; Non-structural protein 1 (NS1); Non-structural protein 2A (NS2A); Serine protease subunit NS2B (Flavivirin protease NS2B regulatory subunit) (Non-structural protein 2B); Serine protease NS3 (EC 3.4.21.91) (EC 3.6.1.15) (EC 3.6.4.13) (Flavivirin…		Louping ill virus (Li)	3414	Viruses, Riboviria, Orthornavirae, Kitrinoviricota, Flasuviricetes, Amarillovirales, Flaviviridae, Flavivirus (arboviruses group B), Louping ill virus (Li)	ATP binding [GO:0005524]; double-stranded RNA binding [GO:0003725]; metal ion binding [GO:0046872]; mRNA (guanine-N7-)-methyltransferase activity [GO:0004482]; mRNA (nucleoside-2'-O-)-methyltransferase activity [GO:0004483]; nucleoside-triphosphatase activity [GO:0017111]; protein dimerization activity [GO:0046983]; RNA-directed 5'-3' RNA polymerase activity [GO:0003968]; RNA helicase activity [G…
P19110	POLG_JAEV5	Genome polyprotein [Cleaved into: Capsid protein C (Core protein); Protein prM; Peptide pr; Small envelope protein M (Matrix protein); Envelope protein E; Non-structural protein 1 (NS1); Non-structural protein 2A (NS2A); Serine protease subunit NS2B (Flavivirin protease NS2B regulatory subunit) (Non-structural protein 2B); Serine protease NS3 (EC 3.4.21.91) (EC 3.6.1.15) (EC 3.6.4.13) (Flavivirin…		Japanese encephalitis virus (strain SA(v)) (JEV)	3432	Viruses, Riboviria, Orthornavirae, Kitrinoviricota, Flasuviricetes, Amarillovirales, Flaviviridae, Flavivirus (arboviruses group B), Japanese encephalitis virus, Japanese encephalitis virus (strain SA(v)) (JEV)	ATP binding [GO:0005524]; double-stranded RNA binding [GO:0003725]; metal ion binding [GO:0046872]; mRNA (guanine-N7-)-methyltransferase activity [GO:0004482]; mRNA (nucleoside-2'-O-)-methyltransferase activity [GO:0004483]; nucleoside-triphosphatase activity [GO:0017111]; protein dimerization activity [GO:0046983]; RNA-directed 5'-3' RNA polymerase activity [GO:0003968]; RNA helicase activity [G…
G3FEX6	POLG_JAEVM	Genome polyprotein [Cleaved into: Capsid protein C (Core protein); Protein prM; Peptide pr; Small envelope protein M (Matrix protein); Envelope protein E; Non-structural protein 1 (NS1); Non-structural protein 2A (NS2A); Serine protease subunit NS2B (Flavivirin protease NS2B regulatory subunit) (Non-structural protein 2B); Serine protease NS3 (EC 3.4.21.91) (EC 3.6.1.15) (EC 3.6.4.13) (Flavivirin…		Japanese encephalitis virus (strain M28) (JEV)	3432	Viruses, Riboviria, Orthornavirae, Kitrinoviricota, Flasuviricetes, Amarillovirales, Flaviviridae, Flavivirus (arboviruses group B), Japanese encephalitis virus, Japanese encephalitis virus (strain M28) (JEV)	ATP binding [GO:0005524]; double-stranded RNA binding [GO:0003725]; metal ion binding [GO:0046872]; mRNA (guanine-N7-)-methyltransferase activity [GO:0004482]; mRNA (nucleoside-2'-O-)-methyltransferase activity [GO:0004483]; nucleoside-triphosphatase activity [GO:0017111]; protein dimerization activity [GO:0046983]; RNA-directed 5'-3' RNA polymerase activity [GO:0003968]; RNA helicase activity [G…
Q91B85	POLG_ALKV	Genome polyprotein [Cleaved into: Capsid protein C (Core protein); Protein prM; Peptide pr; Small envelope protein M (Matrix protein); Envelope protein E; Non-structural protein 1 (NS1); Non-structural protein 2A (NS2A); Serine protease subunit NS2B (Flavivirin protease NS2B regulatory subunit) (Non-structural protein 2B); Serine protease NS3 (EC 3.4.21.91) (EC 3.6.1.15) (EC 3.6.4.13) (Flavivirin…		Alkhumra hemorrhagic fever virus (ALKV) (Alkhurma hemorrhagic fever virus)	3416	Viruses, Riboviria, Orthornavirae, Kitrinoviricota, Flasuviricetes, Amarillovirales, Flaviviridae, Flavivirus (arboviruses group B), Kyasanur forest disease virus (KFDV), Alkhumra hemorrhagic fever virus (ALKV) (Alkhurma hemorrhagic fever virus)	ATP binding [GO:0005524]; double-stranded RNA binding [GO:0003725]; metal ion binding [GO:0046872]; mRNA (guanine-N7-)-methyltransferase activity [GO:0004482]; mRNA (nucleoside-2'-O-)-methyltransferase activity [GO:0004483]; nucleoside-triphosphatase activity [GO:0017111]; protein dimerization activity [GO:0046983]; RNA-directed 5'-3' RNA polymerase activity [GO:0003968]; RNA helicase activity [G…
Q5UB51	POLG_DEN3I	Genome polyprotein [Cleaved into: Capsid protein C (Core protein); Protein prM; Peptide pr; Small envelope protein M (Matrix protein); Envelope protein E; Non-structural protein 1 (NS1); Non-structural protein 2A (NS2A); Serine protease subunit NS2B (Flavivirin protease NS2B regulatory subunit) (Non-structural protein 2B); Serine protease NS3 (EC 3.4.21.91) (EC 3.6.1.15) (EC 3.6.4.13) (Flavivirin…		Dengue virus type 3 (strain Singapore/8120/1995) (DENV-3)	3390	Viruses, Riboviria, Orthornavirae, Kitrinoviricota, Flasuviricetes, Amarillovirales, Flaviviridae, Flavivirus (arboviruses group B), Dengue virus, Dengue virus 3, Dengue virus type 3 (strain Singapore/8120/1995) (DENV-3)	ATP binding [GO:0005524]; double-stranded RNA binding [GO:0003725]; ion channel activity [GO:0005216]; metal ion binding [GO:0046872]; mRNA (guanine-N7-)-methyltransferase activity [GO:0004482]; mRNA (nucleoside-2'-O-)-methyltransferase activity [GO:0004483]; nucleoside-triphosphatase activity [GO:0017111]; protein dimerization activity [GO:0046983]; RNA-directed 5'-3' RNA polymerase activity [GO…
P29991	POLG_DEN27	Genome polyprotein [Cleaved into: Capsid protein C (Core protein); Protein prM; Peptide pr; Small envelope protein M (Matrix protein); Envelope protein E; Non-structural protein 1 (NS1); Non-structural protein 2A (NS2A); Serine protease subunit NS2B (Flavivirin protease NS2B regulatory subunit) (Non-structural protein 2B); Serine protease NS3 (EC 3.4.21.91) (EC 3.6.1.15) (EC 3.6.4.13) (Flavivirin…		Dengue virus type 2 (strain 16681-PDK53) (DENV-2)	3391	Viruses, Riboviria, Orthornavirae, Kitrinoviricota, Flasuviricetes, Amarillovirales, Flaviviridae, Flavivirus (arboviruses group B), Dengue virus, Dengue virus 2, Dengue virus type 2 (strain 16681-PDK53) (DENV-2)	ATP binding [GO:0005524]; double-stranded RNA binding [GO:0003725]; ion channel activity [GO:0005216]; metal ion binding [GO:0046872]; mRNA (guanine-N7-)-methyltransferase activity [GO:0004482]; mRNA (nucleoside-2'-O-)-methyltransferase activity [GO:0004483]; nucleoside-triphosphatase activity [GO:0017111]; protein dimerization activity [GO:0046983]; RNA-directed 5'-3' RNA polymerase activity [GO…
Q6YMS3	POLG_DEN3M	Genome polyprotein [Cleaved into: Capsid protein C (Core protein); Protein prM; Peptide pr; Small envelope protein M (Matrix protein); Envelope protein E; Non-structural protein 1 (NS1); Non-structural protein 2A (NS2A); Serine protease subunit NS2B (Flavivirin protease NS2B regulatory subunit) (Non-structural protein 2B); Serine protease NS3 (EC 3.4.21.91) (EC 3.6.1.15) (EC 3.6.4.13) (Flavivirin…	pol	Dengue virus type 3 (strain Martinique/1243/1999) (DENV-3)	3390	Viruses, Riboviria, Orthornavirae, Kitrinoviricota, Flasuviricetes, Amarillovirales, Flaviviridae, Flavivirus (arboviruses group B), Dengue virus, Dengue virus 3, Dengue virus type 3 (strain Martinique/1243/1999) (DENV-3)	ATP binding [GO:0005524]; double-stranded RNA binding [GO:0003725]; ion channel activity [GO:0005216]; metal ion binding [GO:0046872]; mRNA (guanine-N7-)-methyltransferase activity [GO:0004482]; mRNA (nucleoside-2'-O-)-methyltransferase activity [GO:0004483]; nucleoside-triphosphatase activity [GO:0017111]; protein dimerization activity [GO:0046983]; RNA-directed 5'-3' RNA polymerase activity [GO…
P29990	POLG_DEN26	Genome polyprotein [Cleaved into: Capsid protein C (Core protein); Protein prM; Peptide pr; Small envelope protein M (Matrix protein); Envelope protein E; Non-structural protein 1 (NS1); Non-structural protein 2A (NS2A); Serine protease subunit NS2B (Flavivirin protease NS2B regulatory subunit) (Non-structural protein 2B); Serine protease NS3 (EC 3.4.21.91) (EC 3.6.1.15) (EC 3.6.4.13) (Flavivirin…		Dengue virus type 2 (strain Thailand/16681/1984) (DENV-2)	3391	Viruses, Riboviria, Orthornavirae, Kitrinoviricota, Flasuviricetes, Amarillovirales, Flaviviridae, Flavivirus (arboviruses group B), Dengue virus, Dengue virus 2, Dengue virus type 2 (strain Thailand/16681/1984) (DENV-2)	ATP binding [GO:0005524]; double-stranded RNA binding [GO:0003725]; exogenous protein binding [GO:0140272]; ion channel activity [GO:0005216]; metal ion binding [GO:0046872]; mRNA (guanine-N7-)-methyltransferase activity [GO:0004482]; mRNA (nucleoside-2'-O-)-methyltransferase activity [GO:0004483]; nucleoside-triphosphatase activity [GO:0017111]; protein dimerization activity [GO:0046983]; RNA-di…
Q6YMS4	POLG_DEN3S	Genome polyprotein [Cleaved into: Capsid protein C (Core protein); Protein prM; Peptide pr; Small envelope protein M (Matrix protein); Envelope protein E; Non-structural protein 1 (NS1); Non-structural protein 2A (NS2A); Serine protease subunit NS2B (Flavivirin protease NS2B regulatory subunit) (Non-structural protein 2B); Serine protease NS3 (EC 3.4.21.91) (EC 3.6.1.15) (EC 3.6.4.13) (Flavivirin…	pol	Dengue virus type 3 (strain Sri Lanka/1266/2000) (DENV-3)	3390	Viruses, Riboviria, Orthornavirae, Kitrinoviricota, Flasuviricetes, Amarillovirales, Flaviviridae, Flavivirus (arboviruses group B), Dengue virus, Dengue virus 3, Dengue virus type 3 (strain Sri Lanka/1266/2000) (DENV-3)	ATP binding [GO:0005524]; double-stranded RNA binding [GO:0003725]; ion channel activity [GO:0005216]; metal ion binding [GO:0046872]; mRNA (guanine-N7-)-methyltransferase activity [GO:0004482]; mRNA (nucleoside-2'-O-)-methyltransferase activity [GO:0004483]; nucleoside-triphosphatase activity [GO:0017111]; protein dimerization activity [GO:0046983]; RNA-directed 5'-3' RNA polymerase activity [GO…
Q5UCB8	POLG_DEN4S	Genome polyprotein [Cleaved into: Capsid protein C (Core protein); Protein prM; Peptide pr; Small envelope protein M (Matrix protein); Envelope protein E; Non-structural protein 1 (NS1); Non-structural protein 2A (NS2A); Serine protease subunit NS2B (Flavivirin protease NS2B regulatory subunit) (Non-structural protein 2B); Serine protease NS3 (EC 3.4.21.91) (EC 3.6.1.15) (EC 3.6.4.13) (Flavivirin…		Dengue virus type 4 (strain Singapore/8976/1995) (DENV-4)	3387	Viruses, Riboviria, Orthornavirae, Kitrinoviricota, Flasuviricetes, Amarillovirales, Flaviviridae, Flavivirus (arboviruses group B), Dengue virus, Dengue virus 4, Dengue virus type 4 (strain Singapore/8976/1995) (DENV-4)	ATP binding [GO:0005524]; double-stranded RNA binding [GO:0003725]; ion channel activity [GO:0005216]; metal ion binding [GO:0046872]; mRNA (guanine-N7-)-methyltransferase activity [GO:0004482]; mRNA (nucleoside-2'-O-)-methyltransferase activity [GO:0004483]; nucleoside-triphosphatase activity [GO:0017111]; protein dimerization activity [GO:0046983]; RNA-directed 5'-3' RNA polymerase activity [GO…
Q32ZD5	POLG_KOKV	Genome polyprotein [Cleaved into: Capsid protein C (Core protein); Protein prM; Peptide pr; Small envelope protein M (Matrix protein); Envelope protein E; Non-structural protein 1 (NS1); Non-structural protein 2A (NS2A); Serine protease subunit NS2B (Flavivirin protease NS2B regulatory subunit) (Non-structural protein 2B); Serine protease NS3 (EC 3.4.21.91) (EC 3.6.1.15) (EC 3.6.4.13) (Flavivirin…		Kokobera virus (KOKV)	3410	Viruses, Riboviria, Orthornavirae, Kitrinoviricota, Flasuviricetes, Amarillovirales, Flaviviridae, Flavivirus (arboviruses group B), Kokobera virus (KOKV)	ATP binding [GO:0005524]; double-stranded RNA binding [GO:0003725]; metal ion binding [GO:0046872]; mRNA (guanine-N7-)-methyltransferase activity [GO:0004482]; mRNA (nucleoside-2'-O-)-methyltransferase activity [GO:0004483]; nucleoside-triphosphatase activity [GO:0017111]; protein dimerization activity [GO:0046983]; RNA-directed 5'-3' RNA polymerase activity [GO:0003968]; RNA helicase activity [G…
Q32ZE0	POLG_BUSV	Genome polyprotein [Cleaved into: Capsid protein C (Core protein); Protein prM; Peptide pr; Small envelope protein M (Matrix protein); Envelope protein E; Non-structural protein 1 (NS1); Non-structural protein 2A (NS2A); Serine protease subunit NS2B (Flavivirin protease NS2B regulatory subunit) (Non-structural protein 2B); Serine protease NS3 (EC 3.4.21.91) (EC 3.6.1.15) (EC 3.6.4.13) (Flavivirin…		Bussuquara virus (BUSV)	3429	Viruses, Riboviria, Orthornavirae, Kitrinoviricota, Flasuviricetes, Amarillovirales, Flaviviridae, Flavivirus (arboviruses group B), Aroa virus, Bussuquara virus (BUSV)	ATP binding [GO:0005524]; double-stranded RNA binding [GO:0003725]; metal ion binding [GO:0046872]; mRNA (guanine-N7-)-methyltransferase activity [GO:0004482]; mRNA (nucleoside-2'-O-)-methyltransferase activity [GO:0004483]; nucleoside-triphosphatase activity [GO:0017111]; protein dimerization activity [GO:0046983]; RNA-directed 5'-3' RNA polymerase activity [GO:0003968]; RNA helicase activity [G…
P09732	POLG_STEVM	Genome polyprotein [Cleaved into: Capsid protein C (Core protein); Protein prM; Peptide pr; Small envelope protein M (Matrix protein); Envelope protein E; Non-structural protein 1 (NS1); Non-structural protein 2A (NS2A); Serine protease subunit NS2B (Flavivirin protease NS2B regulatory subunit) (Non-structural protein 2B); Serine protease NS3 (EC 3.4.21.91) (EC 3.6.1.15) (EC 3.6.4.13) (Flavivirin…		St. louis encephalitis virus (strain MS1-7)	3412	Viruses, Riboviria, Orthornavirae, Kitrinoviricota, Flasuviricetes, Amarillovirales, Flaviviridae, Flavivirus (arboviruses group B), Saint Louis encephalitis virus, St. louis encephalitis virus (strain MS1-7)	ATP binding [GO:0005524]; double-stranded RNA binding [GO:0003725]; metal ion binding [GO:0046872]; mRNA (guanine-N7-)-methyltransferase activity [GO:0004482]; mRNA (nucleoside-2'-O-)-methyltransferase activity [GO:0004483]; nucleoside-triphosphatase activity [GO:0017111]; protein dimerization activity [GO:0046983]; RNA-directed 5'-3' RNA polymerase activity [GO:0003968]; RNA helicase activity [G…
Q9YID8	POLG_HPEV5	Genome polyprotein [Cleaved into: Capsid protein VP0 (P1AB) (Virion protein 0); Capsid protein VP3 (P1C) (Virion protein 3); Capsid protein VP1 (P1D) (Virion protein 1); Protein 2A (P2A); Protein 2B (P2B); Protein 2C (P2C) (EC 3.6.1.15); Protein 3A (P3A); Protein 3B (P3B) (VPg); Protease 3C (P3C) (EC 3.4.22.28) (EC 3.4.22.29) (Picornain 3C); RNA-directed RNA polymerase 3D-POL (P3D-POL) (EC 2.7.7.…		Human parechovirus 5 (strain CT86-6760) (HPeV-5) (Echovirus 23)	2188	Viruses, Riboviria, Orthornavirae, Pisuviricota, Pisoniviricetes, Picornavirales, Picornaviridae, Parechovirus, Parechovirus A, Human parechovirus 5, Human parechovirus 5 (strain CT86-6760) (HPeV-5) (Echovirus 23)	ATP binding [GO:0005524]; cysteine-type endopeptidase activity [GO:0004197]; ion channel activity [GO:0005216]; nucleoside-triphosphatase activity [GO:0017111]; RNA binding [GO:0003723]; RNA-directed 5'-3' RNA polymerase activity [GO:0003968]; RNA helicase activity [GO:0003724]; structural molecule activity [GO:0005198]
Q66578	POLG_HPE1H	Genome polyprotein [Cleaved into: Capsid protein VP0 (P1AB) (Virion protein 0); Capsid protein VP3 (P1C) (Virion protein 3); Capsid protein VP1 (P1D) (Virion protein 1); Protein 2A (P2A); Protein 2B (P2B); Protein 2C (P2C) (EC 3.6.1.15); Protein 3A (P3A); Protein 3B (P3B) (VPg); Protease 3C (P3C) (EC 3.4.22.28) (EC 3.4.22.29) (Picornain 3C); RNA-directed RNA polymerase 3D-POL (P3D-POL) (EC 2.7.7.…		Human parechovirus 1 (strain Harris) (HPeV-1) (Echovirus 22)	2180	Viruses, Riboviria, Orthornavirae, Pisuviricota, Pisoniviricetes, Picornavirales, Picornaviridae, Parechovirus, Parechovirus A, Human parechovirus 1, Human parechovirus 1 (strain Harris) (HPeV-1) (Echovirus 22)	ATP binding [GO:0005524]; cysteine-type endopeptidase activity [GO:0004197]; ion channel activity [GO:0005216]; nucleoside-triphosphatase activity [GO:0017111]; RNA binding [GO:0003723]; RNA-directed 5'-3' RNA polymerase activity [GO:0003968]; RNA helicase activity [GO:0003724]; structural molecule activity [GO:0005198]
O73556	POLG_HPE2W	Genome polyprotein [Cleaved into: Capsid protein VP0 (P1AB) (Virion protein 0); Capsid protein VP3 (P1C) (Virion protein 3); Capsid protein VP1 (P1D) (Virion protein 1); Protein 2A (P2A); Protein 2B (P2B); Protein 2C (P2C) (EC 3.6.1.15); Protein 3A (P3A); Protein 3B (P3B) (VPg); Protease 3C (P3C) (EC 3.4.22.28) (EC 3.4.22.29) (Picornain 3C); RNA-directed RNA polymerase 3D-POL (P3D-POL) (EC 2.7.7.…		Human parechovirus 2 (strain Williamson) (HPeV-2) (Echovirus 23)	2179	Viruses, Riboviria, Orthornavirae, Pisuviricota, Pisoniviricetes, Picornavirales, Picornaviridae, Parechovirus, Parechovirus A, Human parechovirus 2, Human parechovirus 2 (strain Williamson) (HPeV-2) (Echovirus 23)	ATP binding [GO:0005524]; cysteine-type endopeptidase activity [GO:0004197]; ion channel activity [GO:0005216]; nucleoside-triphosphatase activity [GO:0017111]; RNA binding [GO:0003723]; RNA-directed 5'-3' RNA polymerase activity [GO:0003968]; RNA helicase activity [GO:0003724]; structural molecule activity [GO:0005198]
B8XTP8	POLG_COSAA	Genome polyprotein [Cleaved into: Capsid protein VP0 (VP4-VP2); Capsid protein VP4 (P1A) (Rho) (Virion protein 4); Capsid protein VP2 (Beta) (P1B) (Virion protein 2); Capsid protein VP3 (Gamma) (P1C) (Virion protein 3); Capsid protein VP1 (Alpha) (P1D) (Virion protein 1); Protein 2A (P2A) (G); Protein 2B (I) (P2B); Protein 2C (C) (P2C) (EC 3.6.4.13); Protein 3A (P3A); VPg (P3B) (H) (Protein 3B); …		Cosavirus A (isolate Human/Pakistan/0553/-) (HCoSV-A)	2124	Viruses, Riboviria, Orthornavirae, Pisuviricota, Pisoniviricetes, Picornavirales, Picornaviridae, Cosavirus, Cosavirus A, Human cosavirus A, Cosavirus A (isolate Human/Pakistan/0553/-) (HCoSV-A)	ATP binding [GO:0005524]; cysteine-type endopeptidase activity [GO:0004197]; ion channel activity [GO:0005216]; RNA binding [GO:0003723]; RNA-directed 5'-3' RNA polymerase activity [GO:0003968]; RNA helicase activity [GO:0003724]; structural molecule activity [GO:0005198]
Q9YLS4	POLG_AEVCA	Genome polyprotein [Cleaved into: Capsid protein VP0 (VP4-VP2); Capsid protein VP4 (P1A) (Virion protein 4); Capsid protein VP2 (P1B) (Virion protein 2); Capsid protein VP3 (P1C) (Virion protein 3); Capsid protein VP1 (P1D) (Virion protein 1); Protein 2A (P2A); Protein 2B (P2B); Protein 2C (P2C) (EC 3.6.1.15); Protein 3A (P3A); Protein 3B (P3B) (VPg); Protease 3C (P3C) (EC 3.4.22.28) (Picornain 3…		Avian encephalomyelitis virus (strain Calnek vaccine) (AEV)	2134	Viruses, Riboviria, Orthornavirae, Pisuviricota, Pisoniviricetes, Picornavirales, Picornaviridae, Tremovirus, Tremovirus A, Avian encephalomyelitis virus (strain Calnek vaccine) (AEV)	ATP binding [GO:0005524]; cysteine-type endopeptidase activity [GO:0004197]; ion channel activity [GO:0005216]; nucleoside-triphosphatase activity [GO:0017111]; RNA binding [GO:0003723]; RNA-directed 5'-3' RNA polymerase activity [GO:0003968]; RNA helicase activity [GO:0003724]; structural molecule activity [GO:0005198]
Q6WQ42	POLG_AEVL2	Genome polyprotein [Cleaved into: Capsid protein VP0 (VP4-VP2); Capsid protein VP4 (P1A) (Virion protein 4); Capsid protein VP2 (P1B) (Virion protein 2); Capsid protein VP3 (P1C) (Virion protein 3); Capsid protein VP1 (P1D) (Virion protein 1); Protein 2A (P2A); Protein 2B (P2B); Protein 2C (P2C) (EC 3.6.1.15); Protein 3A (P3A); Protein 3B (P3B) (VPg); Protease 3C (P3C) (EC 3.4.22.28) (Picornain 3…		Avian encephalomyelitis virus (strain L2Z) (AEV)	2134	Viruses, Riboviria, Orthornavirae, Pisuviricota, Pisoniviricetes, Picornavirales, Picornaviridae, Tremovirus, Tremovirus A, Avian encephalomyelitis virus (strain L2Z) (AEV)	ATP binding [GO:0005524]; cysteine-type endopeptidase activity [GO:0004197]; ion channel activity [GO:0005216]; nucleoside-triphosphatase activity [GO:0017111]; RNA binding [GO:0003723]; RNA-directed 5'-3' RNA polymerase activity [GO:0003968]; RNA helicase activity [GO:0003724]; structural molecule activity [GO:0005198]
Q6R325	POLG_AEVVR	Genome polyprotein [Cleaved into: Capsid protein VP0 (VP4-VP2); Capsid protein VP4 (P1A) (Virion protein 4); Capsid protein VP2 (P1B) (Virion protein 2); Capsid protein VP3 (P1C) (Virion protein 3); Capsid protein VP1 (P1D) (Virion protein 1); Protein 2A (P2A); Protein 2B (P2B); Protein 2C (P2C) (EC 3.6.1.15); Protein 3A (P3A); Protein 3B (P3B) (VPg); Protease 3C (P3C) (EC 3.4.22.28) (Picornain 3…		Avian encephalomyelitis virus (strain Van Reokel) (AEV)	2134	Viruses, Riboviria, Orthornavirae, Pisuviricota, Pisoniviricetes, Picornavirales, Picornaviridae, Tremovirus, Tremovirus A, Avian encephalomyelitis virus (strain Van Reokel) (AEV)	ATP binding [GO:0005524]; cysteine-type endopeptidase activity [GO:0004197]; ion channel activity [GO:0005216]; nucleoside-triphosphatase activity [GO:0017111]; RNA binding [GO:0003723]; RNA-directed 5'-3' RNA polymerase activity [GO:0003968]; RNA helicase activity [GO:0003724]; structural molecule activity [GO:0005198]
P08617	POLG_HAVHM	Genome polyprotein [Cleaved into: Capsid protein VP0 (VP4-VP2); Capsid protein VP4 (P1A) (Virion protein 4); Capsid protein VP2 (P1B) (Virion protein 2); Capsid protein VP3 (P1C) (Virion protein 3); Protein VP1-2A (VP1-pX); Capsid protein VP1 (P1D) (Virion protein 1); Assembly signal 2A (pX); Protein 2BC; Protein 2B (P2B); Protein 2C (P2C) (EC 3.6.1.15); Protein 3ABCD (P3); Protein 3ABC; Protein …		Human hepatitis A virus genotype IB (isolate HM175) (HHAV) (Human hepatitis A virus (isolate Human/Australia/HM175/1976))	2227	Viruses, Riboviria, Orthornavirae, Pisuviricota, Pisoniviricetes, Picornavirales, Picornaviridae, Hepatovirus, Hepatovirus A, Human hepatitis A virus, Human hepatitis A virus genotype IB (isolate HM175) (HHAV) (Human hepatitis A virus (isolate Human/Australia/HM175/1976))	ATP binding [GO:0005524]; cysteine-type endopeptidase activity [GO:0004197]; ion channel activity [GO:0005216]; nucleoside-triphosphatase activity [GO:0017111]; RNA binding [GO:0003723]; RNA-directed 5'-3' RNA polymerase activity [GO:0003968]; RNA helicase activity [GO:0003724]; structural molecule activity [GO:0005198]
Q8V0N6	POLG_HAV88	Genome polyprotein [Cleaved into: Capsid protein VP0 (VP4-VP2); Capsid protein VP4 (P1A) (Virion protein 4); Capsid protein VP2 (P1B) (Virion protein 2); Capsid protein VP3 (P1C) (Virion protein 3); Protein VP1-2A (VPX); Capsid protein VP1 (P1D) (Virion protein 1); Assembly signal 2A (pX); Protein 2BC; Protein 2B (P2B); Protein 2C (P2C) (EC 3.6.1.15); Protein 3ABCD (P3); Protein 3ABC; Protein 3AB…		Human hepatitis A virus genotype IIB (isolate SLF88) (HHAV) (Human hepatitis A virus (isolate Human/Sierra Leone/SLF88/1988))	2227	Viruses, Riboviria, Orthornavirae, Pisuviricota, Pisoniviricetes, Picornavirales, Picornaviridae, Hepatovirus, Hepatovirus A, Human hepatitis A virus, Human hepatitis A virus genotype IIB (isolate SLF88) (HHAV) (Human hepatitis A virus (isolate Human/Sierra Leone/SLF88/1988))	ATP binding [GO:0005524]; cysteine-type endopeptidase activity [GO:0004197]; ion channel activity [GO:0005216]; nucleoside-triphosphatase activity [GO:0017111]; RNA binding [GO:0003723]; RNA-directed 5'-3' RNA polymerase activity [GO:0003968]; RNA helicase activity [GO:0003724]; structural molecule activity [GO:0005198]
Q5Y944	POLG_HAVCF	Genome polyprotein [Cleaved into: Capsid protein VP0 (VP4-VP2); Capsid protein VP4 (P1A) (Virion protein 4); Capsid protein VP2 (P1B) (Virion protein 2); Capsid protein VP3 (P1C) (Virion protein 3); Protein VP1-2A (VPX); Capsid protein VP1 (P1D) (Virion protein 1); Assembly signal 2A (pX); Protein 2BC; Protein 2B (P2B); Protein 2C (P2C) (EC 3.6.1.15); Protein 3ABCD (P3); Protein 3ABC; Protein 3AB…		Human hepatitis A virus genotype IIA (isolate CF-53) (HHAV) (Human hepatitis A virus (isolate Human/France/CF-53/1979))	2225	Viruses, Riboviria, Orthornavirae, Pisuviricota, Pisoniviricetes, Picornavirales, Picornaviridae, Hepatovirus, Hepatovirus A, Human hepatitis A virus, Human hepatitis A virus genotype IIA (isolate CF-53) (HHAV) (Human hepatitis A virus (isolate Human/France/CF-53/1979))	ATP binding [GO:0005524]; cysteine-type endopeptidase activity [GO:0004197]; ion channel activity [GO:0005216]; nucleoside-triphosphatase activity [GO:0017111]; RNA binding [GO:0003723]; RNA-directed 5'-3' RNA polymerase activity [GO:0003968]; RNA helicase activity [GO:0003724]; structural molecule activity [GO:0005198]
Q67825	POLG_HAVGB	Genome polyprotein [Cleaved into: Capsid protein VP0 (VP4-VP2); Capsid protein VP4 (P1A) (Virion protein 4); Capsid protein VP2 (P1B) (Virion protein 2); Capsid protein VP3 (P1C) (Virion protein 3); Protein VP1-2A (VPX); Capsid protein VP1 (P1D) (Virion protein 1); Assembly signal 2A (pX); Protein 2BC; Protein 2B (P2B); Protein 2C (P2C) (EC 3.6.1.15); Protein 3ABCD (P3); Protein 3ABC; Protein 3AB…		Human hepatitis A virus genotype IA (isolate GBM) (HHAV) (Human hepatitis A virus (isolate Human/Germany/GBM/1976))	2227	Viruses, Riboviria, Orthornavirae, Pisuviricota, Pisoniviricetes, Picornavirales, Picornaviridae, Hepatovirus, Hepatovirus A, Human hepatitis A virus, Human hepatitis A virus genotype IA (isolate GBM) (HHAV) (Human hepatitis A virus (isolate Human/Germany/GBM/1976))	ATP binding [GO:0005524]; cysteine-type endopeptidase activity [GO:0004197]; ion channel activity [GO:0005216]; nucleoside-triphosphatase activity [GO:0017111]; RNA binding [GO:0003723]; RNA-directed 5'-3' RNA polymerase activity [GO:0003968]; RNA helicase activity [GO:0003724]; structural molecule activity [GO:0005198]
A5LGW7	POLG_HAVJ8	Genome polyprotein [Cleaved into: Capsid protein VP0 (VP4-VP2); Capsid protein VP4 (P1A) (Virion protein 4); Capsid protein VP2 (P1B) (Virion protein 2); Capsid protein VP3 (P1C) (Virion protein 3); Protein VP1-2A (VPX); Capsid protein VP1 (P1D) (Virion protein 1); Assembly signal 2A (pX); Protein 2BC; Protein 2B (P2B); Protein 2C (P2C) (EC 3.6.1.15); Protein 3ABCD (P3); Protein 3ABC; Protein 3AB…		Human hepatitis A virus genotype IIIB (isolate HAJ85-1) (HHAV) (Human hepatitis A virus (isolate Human/Japan/HAJ85-1/1985))	2228	Viruses, Riboviria, Orthornavirae, Pisuviricota, Pisoniviricetes, Picornavirales, Picornaviridae, Hepatovirus, Hepatovirus A, Human hepatitis A virus, Human hepatitis A virus genotype IIIB (isolate HAJ85-1) (HHAV) (Human hepatitis A virus (isolate Human/Japan/HAJ85-1/1985))	ATP binding [GO:0005524]; cysteine-type endopeptidase activity [GO:0004197]; ion channel activity [GO:0005216]; nucleoside-triphosphatase activity [GO:0017111]; RNA binding [GO:0003723]; RNA-directed 5'-3' RNA polymerase activity [GO:0003968]; RNA helicase activity [GO:0003724]; structural molecule activity [GO:0005198]
P06441	POLG_HAVLA	Genome polyprotein [Cleaved into: Capsid protein VP0 (VP4-VP2); Capsid protein VP4 (P1A) (Virion protein 4); Capsid protein VP2 (P1B) (Virion protein 2); Capsid protein VP3 (P1C) (Virion protein 3); Protein VP1-2A (VPX); Capsid protein VP1 (P1D) (Virion protein 1); Assembly signal 2A (pX); Protein 2BC; Protein 2B (P2B); Protein 2C (P2C) (EC 3.6.1.15); Protein 3ABCD (P3); Protein 3ABC; Protein 3AB…		Human hepatitis A virus genotype IA (isolate LA) (HHAV) (Human hepatitis A virus (isolate Human/Northern California/LA/1974))	2227	Viruses, Riboviria, Orthornavirae, Pisuviricota, Pisoniviricetes, Picornavirales, Picornaviridae, Hepatovirus, Hepatovirus A, Human hepatitis A virus, Human hepatitis A virus genotype IA (isolate LA) (HHAV) (Human hepatitis A virus (isolate Human/Northern California/LA/1974))	ATP binding [GO:0005524]; cysteine-type endopeptidase activity [GO:0004197]; ion channel activity [GO:0005216]; nucleoside-triphosphatase activity [GO:0017111]; RNA binding [GO:0003723]; RNA-directed 5'-3' RNA polymerase activity [GO:0003968]; RNA helicase activity [GO:0003724]; structural molecule activity [GO:0005198]
P13901	POLG_HAVMB	Genome polyprotein [Cleaved into: Capsid protein VP0 (VP4-VP2); Capsid protein VP4 (P1A) (Virion protein 4); Capsid protein VP2 (P1B) (Virion protein 2); Capsid protein VP3 (P1C) (Virion protein 3); Protein VP1-2A (VPX); Capsid protein VP1 (P1D) (Virion protein 1); Assembly signal 2A (pX); Protein 2BC; Protein 2B (P2B); Protein 2C (P2C) (EC 3.6.1.15); Protein 3ABCD (P3); Protein 3ABC; Protein 3AB…		Human hepatitis A virus genotype IB (isolate MBB) (HHAV) (Human hepatitis A virus (isolate Human/Northern Africa/MBB/1978))	2227	Viruses, Riboviria, Orthornavirae, Pisuviricota, Pisoniviricetes, Picornavirales, Picornaviridae, Hepatovirus, Hepatovirus A, Human hepatitis A virus, Human hepatitis A virus genotype IB (isolate MBB) (HHAV) (Human hepatitis A virus (isolate Human/Northern Africa/MBB/1978))	ATP binding [GO:0005524]; cysteine-type endopeptidase activity [GO:0004197]; ion channel activity [GO:0005216]; nucleoside-triphosphatase activity [GO:0017111]; RNA binding [GO:0003723]; RNA-directed 5'-3' RNA polymerase activity [GO:0003968]; RNA helicase activity [GO:0003724]; structural molecule activity [GO:0005198]
Q9DWR1	POLG_HAVNO	Genome polyprotein [Cleaved into: Capsid protein VP0 (VP4-VP2); Capsid protein VP4 (P1A) (Virion protein 4); Capsid protein VP2 (P1B) (Virion protein 2); Capsid protein VP3 (P1C) (Virion protein 3); Protein VP1-2A (VPX); Capsid protein VP1 (P1D) (Virion protein 1); Assembly signal 2A (pX); Protein 2BC; Protein 2B (P2B); Protein 2C (P2C) (EC 3.6.1.15); Protein 3ABCD (P3); Protein 3ABC; Protein 3AB…		Human hepatitis A virus genotype IIIA (isolate NOR-21) (HHAV) (Human hepatitis A virus (isolate Human/Norway/NOR-21/1998))	2228	Viruses, Riboviria, Orthornavirae, Pisuviricota, Pisoniviricetes, Picornavirales, Picornaviridae, Hepatovirus, Hepatovirus A, Human hepatitis A virus, Human hepatitis A virus genotype IIIA (isolate NOR-21) (HHAV) (Human hepatitis A virus (isolate Human/Norway/NOR-21/1998))	ATP binding [GO:0005524]; cysteine-type endopeptidase activity [GO:0004197]; ion channel activity [GO:0005216]; nucleoside-triphosphatase activity [GO:0017111]; RNA binding [GO:0003723]; RNA-directed 5'-3' RNA polymerase activity [GO:0003968]; RNA helicase activity [GO:0003724]; structural molecule activity [GO:0005198]
P14553	POLG_HAVS2	Genome polyprotein [Cleaved into: Capsid protein VP0 (VP4-VP2); Capsid protein VP4 (P1A) (Virion protein 4); Capsid protein VP2 (P1B) (Virion protein 2); Capsid protein VP3 (P1C) (Virion protein 3); Protein VP1-2A (VPX); Capsid protein VP1 (P1D) (Virion protein 1); Assembly signal 2A (pX); Protein 2BC; Protein 2B (P2B); Protein 2C (P2C) (EC 3.6.1.15); Protein 3ABCD (P3); Protein 3ABC; Protein 3AB…		Simian hepatitis A virus genotype V (isolate AGM-27) (SHAV) (Simian hepatitis A virus (isolate Cercopithecus/Kenya/AGM-27/1985))	2230	Viruses, Riboviria, Orthornavirae, Pisuviricota, Pisoniviricetes, Picornavirales, Picornaviridae, Hepatovirus, Hepatovirus A, Simian hepatitis A virus, Simian hepatitis A virus genotype V (isolate AGM-27) (SHAV) (Simian hepatitis A virus (isolate Cercopithecus/Kenya/AGM-27/1985))	ATP binding [GO:0005524]; cysteine-type endopeptidase activity [GO:0004197]; ion channel activity [GO:0005216]; nucleoside-triphosphatase activity [GO:0017111]; RNA binding [GO:0003723]; RNA-directed 5'-3' RNA polymerase activity [GO:0003968]; RNA helicase activity [GO:0003724]; structural molecule activity [GO:0005198]
A3FMB2	POLG_HAVH2	Genome polyprotein [Cleaved into: Capsid protein VP0 (VP4-VP2); Capsid protein VP4 (P1A) (Virion protein 4); Capsid protein VP2 (P1B) (Virion protein 2); Capsid protein VP3 (P1C) (Virion protein 3); Protein VP1-2A (VPX); Capsid protein VP1 (P1D) (Virion protein 1); Assembly signal 2A (pX); Protein 2BC; Protein 2B (P2B); Protein 2C (P2C) (EC 3.6.1.15); Protein 3ABCD (P3); Protein 3ABC; Protein 3AB…		Human hepatitis A virus genotype IA (isolate H2) (HHAV) (Human hepatitis A virus (isolate Human/China/H2/1982))	2227	Viruses, Riboviria, Orthornavirae, Pisuviricota, Pisoniviricetes, Picornavirales, Picornaviridae, Hepatovirus, Hepatovirus A, Human hepatitis A virus, Human hepatitis A virus genotype IA (isolate H2) (HHAV) (Human hepatitis A virus (isolate Human/China/H2/1982))	ATP binding [GO:0005524]; cysteine-type endopeptidase activity [GO:0004197]; ion channel activity [GO:0005216]; nucleoside-triphosphatase activity [GO:0017111]; RNA binding [GO:0003723]; RNA-directed 5'-3' RNA polymerase activity [GO:0003968]; RNA helicase activity [GO:0003724]; structural molecule activity [GO:0005198]
Q05794	POLG_HAVHA	Genome polyprotein [Cleaved into: Capsid protein VP0 (VP4-VP2); Capsid protein VP4 (P1A) (Virion protein 4); Capsid protein VP2 (P1B) (Virion protein 2); Capsid protein VP3 (P1C) (Virion protein 3); Protein VP1-2A (VPX); Capsid protein VP1 (P1D) (Virion protein 1); Assembly signal 2A (pX); Protein 2BC; Protein 2B (P2B); Protein 2C (P2C) (EC 3.6.1.15); Protein 3ABCD (P3); Protein 3ABC; Protein 3AB…		Human hepatitis A virus genotype IA (isolate HAS-15) (HHAV) (Human hepatitis A virus (isolate Human/Arizona/HAS-15/1979))	2052	Viruses, Riboviria, Orthornavirae, Pisuviricota, Pisoniviricetes, Picornavirales, Picornaviridae, Hepatovirus, Hepatovirus A, Human hepatitis A virus, Human hepatitis A virus genotype IA (isolate HAS-15) (HHAV) (Human hepatitis A virus (isolate Human/Arizona/HAS-15/1979))	ATP binding [GO:0005524]; cysteine-type endopeptidase activity [GO:0004197]; helicase activity [GO:0004386]; ion channel activity [GO:0005216]; nucleoside-triphosphatase activity [GO:0017111]; RNA binding [GO:0003723]; RNA-directed 5'-3' RNA polymerase activity [GO:0003968]; structural molecule activity [GO:0005198]
O92530	POLG_HCVVN	Genome polyprotein [Cleaved into: Core protein precursor (Capsid protein C) (p23); Mature core protein (p21); Envelope glycoprotein E1 (gp32) (gp35); Envelope glycoprotein E2 (NS1) (gp68) (gp70); Viroporin p7; Protease NS2 (p23) (EC 3.4.22.-) (Non-structural protein 2) (NS2); Serine protease/helicase NS3 (EC 3.4.21.98) (EC 3.6.1.15) (EC 3.6.4.13) (Hepacivirin) (NS3 helicase) (NS3 protease) (NS3P)…		Hepatitis C virus genotype 6d (isolate VN235) (HCV)	3013	Viruses, Riboviria, Orthornavirae, Kitrinoviricota, Flasuviricetes, Amarillovirales, Flaviviridae, Hepacivirus, Hepacivirus C, Hepatitis C virus genotype 6, Hepatitis C virus subtype 6d, Hepatitis C virus genotype 6d (isolate VN235) (HCV)	ATP binding [GO:0005524]; cysteine-type endopeptidase activity [GO:0004197]; ion channel activity [GO:0005216]; nucleoside-triphosphatase activity [GO:0017111]; RNA binding [GO:0003723]; RNA-directed 5'-3' RNA polymerase activity [GO:0003968]; RNA helicase activity [GO:0003724]; serine-type endopeptidase activity [GO:0004252]; SH3 domain binding [GO:0017124]; structural molecule activity [GO:0005…
P26661	POLG_HCVJ8	Genome polyprotein [Cleaved into: Core protein precursor (Capsid protein C) (p23); Mature core protein (p21); Envelope glycoprotein E1 (gp32) (gp35); Envelope glycoprotein E2 (NS1) (gp68) (gp70); Viroporin p7; Protease NS2 (p23) (EC 3.4.22.-) (Non-structural protein 2) (NS2); Serine protease/helicase NS3 (EC 3.4.21.98) (EC 3.6.1.15) (EC 3.6.4.13) (Hepacivirin) (NS3 helicase) (NS3 protease) (NS3P)…		Hepatitis C virus genotype 2b (isolate HC-J8) (HCV)	3033	Viruses, Riboviria, Orthornavirae, Kitrinoviricota, Flasuviricetes, Amarillovirales, Flaviviridae, Hepacivirus, Hepacivirus C, Hepatitis C virus genotype 2, Hepatitis C virus subtype 2b, Hepatitis C virus genotype 2b (isolate HC-J8) (HCV)	ATP binding [GO:0005524]; cysteine-type endopeptidase activity [GO:0004197]; ion channel activity [GO:0005216]; nucleoside-triphosphatase activity [GO:0017111]; RNA binding [GO:0003723]; RNA-directed 5'-3' RNA polymerase activity [GO:0003968]; RNA helicase activity [GO:0003724]; serine-type endopeptidase activity [GO:0004252]; SH3 domain binding [GO:0017124]; structural molecule activity [GO:0005…
P29846	POLG_HCVTW	Genome polyprotein [Cleaved into: Core protein precursor (Capsid protein C) (p23); Mature core protein (p21); Envelope glycoprotein E1 (gp32) (gp35); Envelope glycoprotein E2 (NS1) (gp68) (gp70); Viroporin p7; Protease NS2 (p23) (EC 3.4.22.-) (Non-structural protein 2) (NS2); Serine protease/helicase NS3 (EC 3.4.21.98) (EC 3.6.1.15) (EC 3.6.4.13) (Hepacivirin) (NS3 helicase) (NS3 protease) (NS3P)…		Hepatitis C virus genotype 1b (isolate Taiwan) (HCV)	3010	Viruses, Riboviria, Orthornavirae, Kitrinoviricota, Flasuviricetes, Amarillovirales, Flaviviridae, Hepacivirus, Hepacivirus C, Hepatitis C virus genotype 1, Hepatitis C virus subtype 1b, Hepatitis C virus genotype 1b (isolate Taiwan) (HCV)	ATP binding [GO:0005524]; cysteine-type endopeptidase activity [GO:0004197]; ion channel activity [GO:0005216]; nucleoside-triphosphatase activity [GO:0017111]; RNA binding [GO:0003723]; RNA-directed 5'-3' RNA polymerase activity [GO:0003968]; RNA helicase activity [GO:0003724]; serine-type endopeptidase activity [GO:0004252]; SH3 domain binding [GO:0017124]; structural molecule activity [GO:0005…
Q81754	POLG_HCVH9	Genome polyprotein [Cleaved into: Core protein precursor (Capsid protein C) (p23); Mature core protein (p21); Envelope glycoprotein E1 (gp32) (gp35); Envelope glycoprotein E2 (NS1) (gp68) (gp70); Viroporin p7; Protease NS2 (p23) (EC 3.4.22.-) (Non-structural protein 2) (NS2); Serine protease/helicase NS3 (EC 3.4.21.98) (EC 3.6.1.15) (EC 3.6.4.13) (Hepacivirin) (NS3 helicase) (NS3 protease) (NS3P)…		Hepatitis C virus genotype 1c (isolate HC-G9) (HCV)	3011	Viruses, Riboviria, Orthornavirae, Kitrinoviricota, Flasuviricetes, Amarillovirales, Flaviviridae, Hepacivirus, Hepacivirus C, Hepatitis C virus genotype 1, Hepatitis C virus subtype 1c, Hepatitis C virus genotype 1c (isolate HC-G9) (HCV)	ATP binding [GO:0005524]; cysteine-type endopeptidase activity [GO:0004197]; ion channel activity [GO:0005216]; nucleoside-triphosphatase activity [GO:0017111]; RNA binding [GO:0003723]; RNA-directed 5'-3' RNA polymerase activity [GO:0003968]; RNA helicase activity [GO:0003724]; serine-type endopeptidase activity [GO:0004252]; SH3 domain binding [GO:0017124]; structural molecule activity [GO:0005…
Q9QAX1	POLG_HCVVA	Genome polyprotein [Cleaved into: Core protein precursor (Capsid protein C) (p23); Mature core protein (p21); Envelope glycoprotein E1 (gp32) (gp35); Envelope glycoprotein E2 (NS1) (gp68) (gp70); Viroporin p7; Protease NS2 (p23) (EC 3.4.22.-) (Non-structural protein 2) (NS2); Serine protease/helicase NS3 (EC 3.4.21.98) (EC 3.6.1.15) (EC 3.6.4.13) (Hepacivirin) (NS3 helicase) (NS3 protease) (NS3P)…		Hepatitis C virus genotype 2k (isolate VAT96) (HCV)	3033	Viruses, Riboviria, Orthornavirae, Kitrinoviricota, Flasuviricetes, Amarillovirales, Flaviviridae, Hepacivirus, Hepacivirus C, Hepatitis C virus genotype 2, Hepatitis C virus subtype 2k, Hepatitis C virus genotype 2k (isolate VAT96) (HCV)	ATP binding [GO:0005524]; cysteine-type endopeptidase activity [GO:0004197]; ion channel activity [GO:0005216]; nucleoside-triphosphatase activity [GO:0017111]; RNA binding [GO:0003723]; RNA-directed 5'-3' RNA polymerase activity [GO:0003968]; RNA helicase activity [GO:0003724]; serine-type endopeptidase activity [GO:0004252]; SH3 domain binding [GO:0017124]; structural molecule activity [GO:0005…
Q9DHD6	POLG_HCVJP	Genome polyprotein [Cleaved into: Core protein precursor (Capsid protein C) (p23); Mature core protein (p21); Envelope glycoprotein E1 (gp32) (gp35); Envelope glycoprotein E2 (NS1) (gp68) (gp70); Viroporin p7; Protease NS2 (p23) (EC 3.4.22.-) (Non-structural protein 2) (NS2); Serine protease/helicase NS3 (EC 3.4.21.98) (EC 3.6.1.15) (EC 3.6.4.13) (Hepacivirin) (NS3 helicase) (NS3 protease) (NS3P)…		Hepatitis C virus genotype 2b (isolate JPUT971017) (HCV)	3033	Viruses, Riboviria, Orthornavirae, Kitrinoviricota, Flasuviricetes, Amarillovirales, Flaviviridae, Hepacivirus, Hepacivirus C, Hepatitis C virus genotype 2, Hepatitis C virus subtype 2b, Hepatitis C virus genotype 2b (isolate JPUT971017) (HCV)	ATP binding [GO:0005524]; cysteine-type endopeptidase activity [GO:0004197]; ion channel activity [GO:0005216]; nucleoside-triphosphatase activity [GO:0017111]; RNA binding [GO:0003723]; RNA-directed 5'-3' RNA polymerase activity [GO:0003968]; RNA helicase activity [GO:0003724]; serine-type endopeptidase activity [GO:0004252]; SH3 domain binding [GO:0017124]; structural molecule activity [GO:0005…
O92531	POLG_HCVVO	Genome polyprotein [Cleaved into: Core protein precursor (Capsid protein C) (p23); Mature core protein (p21); Envelope glycoprotein E1 (gp32) (gp35); Envelope glycoprotein E2 (NS1) (gp68) (gp70); Viroporin p7; Protease NS2 (p23) (EC 3.4.22.-) (Non-structural protein 2) (NS2); Serine protease/helicase NS3 (EC 3.4.21.98) (EC 3.6.1.15) (EC 3.6.4.13) (Hepacivirin) (NS3 helicase) (NS3 protease) (NS3P)…		Hepatitis C virus genotype 6k (isolate VN405) (HCV)	3016	Viruses, Riboviria, Orthornavirae, Kitrinoviricota, Flasuviricetes, Amarillovirales, Flaviviridae, Hepacivirus, Hepacivirus C, Hepatitis C virus genotype 6, Hepatitis C virus subtype 6k, Hepatitis C virus genotype 6k (isolate VN405) (HCV)	ATP binding [GO:0005524]; cysteine-type endopeptidase activity [GO:0004197]; ion channel activity [GO:0005216]; nucleoside-triphosphatase activity [GO:0017111]; RNA binding [GO:0003723]; RNA-directed 5'-3' RNA polymerase activity [GO:0003968]; RNA helicase activity [GO:0003724]; serine-type endopeptidase activity [GO:0004252]; SH3 domain binding [GO:0017124]; structural molecule activity [GO:0005…
O92972	POLG_HCVJ4	Genome polyprotein [Cleaved into: Core protein precursor (Capsid protein C) (p23); Mature core protein (p21); Envelope glycoprotein E1 (gp32) (gp35); Envelope glycoprotein E2 (NS1) (gp68) (gp70); Viroporin p7; Protease NS2 (p23) (EC 3.4.22.-) (Non-structural protein 2) (NS2); Serine protease/helicase NS3 (EC 3.4.21.98) (EC 3.6.1.15) (EC 3.6.4.13) (Hepacivirin) (NS3 helicase) (NS3 protease) (NS3P)…		Hepatitis C virus genotype 1b (strain HC-J4) (HCV)	3010	Viruses, Riboviria, Orthornavirae, Kitrinoviricota, Flasuviricetes, Amarillovirales, Flaviviridae, Hepacivirus, Hepacivirus C, Hepatitis C virus genotype 1, Hepatitis C virus subtype 1b, Hepatitis C virus genotype 1b (strain HC-J4) (HCV)	14-3-3 protein binding [GO:0071889]; ATP binding [GO:0005524]; cysteine-type endopeptidase activity [GO:0004197]; ion channel activity [GO:0005216]; nucleoside-triphosphatase activity [GO:0017111]; protein kinase binding [GO:0019901]; protein kinase C binding [GO:0005080]; RNA binding [GO:0003723]; RNA-directed 5'-3' RNA polymerase activity [GO:0003968]; RNA helicase activity [GO:0003724]; serine…
Q913D4	POLG_HCVIN	Genome polyprotein [Cleaved into: Core protein precursor (Capsid protein C) (p23); Mature core protein (p21); Envelope glycoprotein E1 (gp32) (gp35); Envelope glycoprotein E2 (NS1) (gp68) (gp70); Viroporin p7; Protease NS2 (p23) (EC 3.4.22.-) (Non-structural protein 2) (NS2); Serine protease/helicase NS3 (EC 3.4.21.98) (EC 3.6.1.15) (EC 3.6.4.13) (Hepacivirin) (NS3 helicase) (NS3 protease) (NS3P)…		Hepatitis C virus genotype 1c (isolate India) (HCV)	3011	Viruses, Riboviria, Orthornavirae, Kitrinoviricota, Flasuviricetes, Amarillovirales, Flaviviridae, Hepacivirus, Hepacivirus C, Hepatitis C virus genotype 1, Hepatitis C virus subtype 1c, Hepatitis C virus genotype 1c (isolate India) (HCV)	ATP binding [GO:0005524]; cysteine-type endopeptidase activity [GO:0004197]; ion channel activity [GO:0005216]; nucleoside-triphosphatase activity [GO:0017111]; RNA binding [GO:0003723]; RNA-directed 5'-3' RNA polymerase activity [GO:0003968]; RNA helicase activity [GO:0003724]; serine-type endopeptidase activity [GO:0004252]; SH3 domain binding [GO:0017124]; structural molecule activity [GO:0005…
Q68801	POLG_HCVJK	Genome polyprotein [Cleaved into: Core protein precursor (Capsid protein C) (p23); Mature core protein (p21); Envelope glycoprotein E1 (gp32) (gp35); Envelope glycoprotein E2 (NS1) (gp68) (gp70); Viroporin p7; Protease NS2 (p23) (EC 3.4.22.-) (Non-structural protein 2) (NS2); Serine protease/helicase NS3 (EC 3.4.21.98) (EC 3.6.1.15) (EC 3.6.4.13) (Hepacivirin) (NS3 helicase) (NS3 protease) (NS3P)…		Hepatitis C virus genotype 3k (isolate JK049) (HCV)	3019	Viruses, Riboviria, Orthornavirae, Kitrinoviricota, Flasuviricetes, Amarillovirales, Flaviviridae, Hepacivirus, Hepacivirus C, Hepatitis C virus genotype 3, Hepatitis C virus subtype 3k, Hepatitis C virus genotype 3k (isolate JK049) (HCV)	ATP binding [GO:0005524]; cysteine-type endopeptidase activity [GO:0004197]; ion channel activity [GO:0005216]; nucleoside-triphosphatase activity [GO:0017111]; RNA binding [GO:0003723]; RNA-directed 5'-3' RNA polymerase activity [GO:0003968]; RNA helicase activity [GO:0003724]; serine-type endopeptidase activity [GO:0004252]; SH3 domain binding [GO:0017124]; structural molecule activity [GO:0005…
Q81487	POLG_HCVTR	Genome polyprotein [Cleaved into: Core protein precursor (Capsid protein C) (p23); Mature core protein (p21); Envelope glycoprotein E1 (gp32) (gp35); Envelope glycoprotein E2 (NS1) (gp68) (gp70); Viroporin p7; Protease NS2 (p23) (EC 3.4.22.-) (Non-structural protein 2) (NS2); Serine protease/helicase NS3 (EC 3.4.21.98) (EC 3.6.1.15) (EC 3.6.4.13) (Hepacivirin) (NS3 helicase) (NS3 protease) (NS3P)…		Hepatitis C virus genotype 3b (isolate Tr-Kj) (HCV)	3023	Viruses, Riboviria, Orthornavirae, Kitrinoviricota, Flasuviricetes, Amarillovirales, Flaviviridae, Hepacivirus, Hepacivirus C, Hepatitis C virus genotype 3, Hepatitis C virus subtype 3b, Hepatitis C virus genotype 3b (isolate Tr-Kj) (HCV)	ATP binding [GO:0005524]; cysteine-type endopeptidase activity [GO:0004197]; ion channel activity [GO:0005216]; nucleoside-triphosphatase activity [GO:0017111]; RNA binding [GO:0003723]; RNA-directed 5'-3' RNA polymerase activity [GO:0003968]; RNA helicase activity [GO:0003724]; serine-type endopeptidase activity [GO:0004252]; SH3 domain binding [GO:0017124]; structural molecule activity [GO:0005…
Q913V3	POLG_HCVR6	Genome polyprotein [Cleaved into: Core protein precursor (Capsid protein C) (p23); Mature core protein (p21); Envelope glycoprotein E1 (gp32) (gp35); Envelope glycoprotein E2 (NS1) (gp68) (gp70); Viroporin p7; Protease NS2 (p23) (EC 3.4.22.-) (Non-structural protein 2) (NS2); Serine protease/helicase NS3 (EC 3.4.21.98) (EC 3.6.1.15) (EC 3.6.4.13) (Hepacivirin) (NS3 helicase) (NS3 protease) (NS3P)…		Hepatitis C virus genotype 1b (isolate HCR6) (HCV)	3010	Viruses, Riboviria, Orthornavirae, Kitrinoviricota, Flasuviricetes, Amarillovirales, Flaviviridae, Hepacivirus, Hepacivirus C, Hepatitis C virus genotype 1, Hepatitis C virus subtype 1b, Hepatitis C virus genotype 1b (isolate HCR6) (HCV)	ATP binding [GO:0005524]; cysteine-type endopeptidase activity [GO:0004197]; ion channel activity [GO:0005216]; NFAT protein binding [GO:0051525]; nucleoside-triphosphatase activity [GO:0017111]; RNA binding [GO:0003723]; RNA-directed 5'-3' RNA polymerase activity [GO:0003968]; RNA helicase activity [GO:0003724]; serine-type endopeptidase activity [GO:0004252]; SH3 domain binding [GO:0017124]; st…
Q81495	POLG_HCVK3	Genome polyprotein [Cleaved into: Core protein precursor (Capsid protein C) (p23); Mature core protein (p21); Envelope glycoprotein E1 (gp32) (gp35); Envelope glycoprotein E2 (NS1) (gp68) (gp70); Viroporin p7; Protease NS2 (p23) (EC 3.4.22.-) (Non-structural protein 2) (NS2); Serine protease/helicase NS3 (EC 3.4.21.98) (EC 3.6.1.15) (EC 3.6.4.13) (Hepacivirin) (NS3 helicase) (NS3 protease) (NS3P)…		Hepatitis C virus genotype 3a (isolate k3a) (HCV)	3021	Viruses, Riboviria, Orthornavirae, Kitrinoviricota, Flasuviricetes, Amarillovirales, Flaviviridae, Hepacivirus, Hepacivirus C, Hepatitis C virus genotype 3, Hepatitis C virus subtype 3a, Hepatitis C virus genotype 3a (isolate k3a) (HCV)	ATP binding [GO:0005524]; cysteine-type endopeptidase activity [GO:0004197]; ion channel activity [GO:0005216]; nucleoside-triphosphatase activity [GO:0017111]; RNA binding [GO:0003723]; RNA-directed 5'-3' RNA polymerase activity [GO:0003968]; RNA helicase activity [GO:0003724]; serine-type endopeptidase activity [GO:0004252]; SH3 domain binding [GO:0017124]; structural molecule activity [GO:0005…
O39928	POLG_HCVEV	Genome polyprotein [Cleaved into: Core protein precursor (Capsid protein C) (p23); Mature core protein (p21); Envelope glycoprotein E1 (gp32) (gp35); Envelope glycoprotein E2 (NS1) (gp68) (gp70); Viroporin p7; Protease NS2 (p23) (EC 3.4.22.-) (Non-structural protein 2) (NS2); Serine protease/helicase NS3 (EC 3.4.21.98) (EC 3.6.1.15) (EC 3.6.4.13) (Hepacivirin) (NS3 helicase) (NS3 protease) (NS3P)…		Hepatitis C virus genotype 5a (isolate EUH1480) (HCV)	3014	Viruses, Riboviria, Orthornavirae, Kitrinoviricota, Flasuviricetes, Amarillovirales, Flaviviridae, Hepacivirus, Hepacivirus C, Hepatitis C virus genotype 5, Hepatitis C virus subtype 5a, Hepatitis C virus genotype 5a (isolate EUH1480) (HCV)	ATP binding [GO:0005524]; cysteine-type endopeptidase activity [GO:0004197]; ion channel activity [GO:0005216]; nucleoside-triphosphatase activity [GO:0017111]; RNA binding [GO:0003723]; RNA-directed 5'-3' RNA polymerase activity [GO:0003968]; RNA helicase activity [GO:0003724]; serine-type endopeptidase activity [GO:0004252]; SH3 domain binding [GO:0017124]; structural molecule activity [GO:0005…
Q00269	POLG_HCVJT	Genome polyprotein [Cleaved into: Core protein precursor (Capsid protein C) (p23); Mature core protein (p21); Envelope glycoprotein E1 (gp32) (gp35); Envelope glycoprotein E2 (NS1) (gp68) (gp70); Viroporin p7; Protease NS2 (p23) (EC 3.4.22.-) (Non-structural protein 2) (NS2); Serine protease/helicase NS3 (EC 3.4.21.98) (EC 3.6.1.15) (EC 3.6.4.13) (Hepacivirin) (NS3 helicase) (NS3 protease) (NS3P)…		Hepatitis C virus genotype 1b (isolate HC-JT) (HCV)	3010	Viruses, Riboviria, Orthornavirae, Kitrinoviricota, Flasuviricetes, Amarillovirales, Flaviviridae, Hepacivirus, Hepacivirus C, Hepatitis C virus genotype 1, Hepatitis C virus subtype 1b, Hepatitis C virus genotype 1b (isolate HC-JT) (HCV)	ATP binding [GO:0005524]; cysteine-type endopeptidase activity [GO:0004197]; ion channel activity [GO:0005216]; nucleoside-triphosphatase activity [GO:0017111]; RNA binding [GO:0003723]; RNA-directed 5'-3' RNA polymerase activity [GO:0003968]; RNA helicase activity [GO:0003724]; serine-type endopeptidase activity [GO:0004252]; SH3 domain binding [GO:0017124]; structural molecule activity [GO:0005…
P27958	POLG_HCV77	Genome polyprotein [Cleaved into: Core protein precursor (Capsid protein C) (p23); Mature core protein (p21); Envelope glycoprotein E1 (gp32) (gp35); Envelope glycoprotein E2 (NS1) (gp68) (gp70); Viroporin p7; Protease NS2 (p23) (EC 3.4.22.-) (Non-structural protein 2) (NS2); Serine protease/helicase NS3 (EC 3.4.21.98) (EC 3.6.1.15) (EC 3.6.4.13) (Hepacivirin) (NS3 helicase) (NS3 protease) (NS3P)…		Hepatitis C virus genotype 1a (isolate H77) (HCV)	3011	Viruses, Riboviria, Orthornavirae, Kitrinoviricota, Flasuviricetes, Amarillovirales, Flaviviridae, Hepacivirus, Hepacivirus C, Hepatitis C virus genotype 1, Hepatitis C virus subtype 1a, Hepatitis C virus genotype 1a (isolate H77) (HCV)	ATPase activity [GO:0016887]; ATPase regulator activity [GO:0060590]; ATP binding [GO:0005524]; cysteine-type endopeptidase activity [GO:0004197]; DEAD/H-box RNA helicase binding [GO:0017151]; enzyme binding [GO:0019899]; heat shock protein binding [GO:0031072]; identical protein binding [GO:0042802]; ion channel activity [GO:0005216]; keratin filament binding [GO:1990254]; kinase binding [GO:001…
Q68749	POLG_HCVBB	Genome polyprotein [Cleaved into: Core protein precursor (Capsid protein C) (p23); Mature core protein (p21); Envelope glycoprotein E1 (gp32) (gp35); Envelope glycoprotein E2 (NS1) (gp68) (gp70); Viroporin p7; Protease NS2 (p23) (EC 3.4.22.-) (Non-structural protein 2) (NS2); Serine protease/helicase NS3 (EC 3.4.21.98) (EC 3.6.1.15) (EC 3.6.4.13) (Hepacivirin) (NS3 helicase) (NS3 protease) (NS3P)…		Hepatitis C virus genotype 2c (isolate BEBE1) (HCV)	3037	Viruses, Riboviria, Orthornavirae, Kitrinoviricota, Flasuviricetes, Amarillovirales, Flaviviridae, Hepacivirus, Hepacivirus C, Hepatitis C virus genotype 2, Hepatitis C virus subtype 2c, Hepatitis C virus genotype 2c (isolate BEBE1) (HCV)	ATP binding [GO:0005524]; cysteine-type endopeptidase activity [GO:0004197]; ion channel activity [GO:0005216]; nucleoside-triphosphatase activity [GO:0017111]; RNA binding [GO:0003723]; RNA-directed 5'-3' RNA polymerase activity [GO:0003968]; RNA helicase activity [GO:0003724]; serine-type endopeptidase activity [GO:0004252]; SH3 domain binding [GO:0017124]; structural molecule activity [GO:0005…
P26660	POLG_HCVJ6	Genome polyprotein [Cleaved into: Core protein precursor (Capsid protein C) (p23); Mature core protein (p21); Envelope glycoprotein E1 (gp32) (gp35); Envelope glycoprotein E2 (NS1) (gp68) (gp70); Viroporin p7; Protease NS2 (p23) (EC 3.4.22.-) (Non-structural protein 2) (NS2); Serine protease/helicase NS3 (EC 3.4.21.98) (EC 3.6.1.15) (EC 3.6.4.13) (Hepacivirin) (NS3 helicase) (NS3 protease) (NS3P)…		Hepatitis C virus genotype 2a (isolate HC-J6) (HCV)	3033	Viruses, Riboviria, Orthornavirae, Kitrinoviricota, Flasuviricetes, Amarillovirales, Flaviviridae, Hepacivirus, Hepacivirus C, Hepatitis C virus genotype 2, Hepatitis C virus subtype 2a, Hepatitis C virus genotype 2a (isolate HC-J6) (HCV)	ATP binding [GO:0005524]; cysteine-type endopeptidase activity [GO:0004197]; ion channel activity [GO:0005216]; nucleoside-triphosphatase activity [GO:0017111]; RNA binding [GO:0003723]; RNA-directed 5'-3' RNA polymerase activity [GO:0003968]; RNA helicase activity [GO:0003724]; serine-type endopeptidase activity [GO:0004252]; structural molecule activity [GO:0005198]; zinc ion binding [GO:000827…
Q81258	POLG_HCVNZ	Genome polyprotein [Cleaved into: Core protein precursor (Capsid protein C) (p23); Mature core protein (p21); Envelope glycoprotein E1 (gp32) (gp35); Envelope glycoprotein E2 (NS1) (gp68) (gp70); Viroporin p7; Protease NS2 (p23) (EC 3.4.22.-) (Non-structural protein 2) (NS2); Serine protease/helicase NS3 (EC 3.4.21.98) (EC 3.6.1.15) (EC 3.6.4.13) (Hepacivirin) (NS3 helicase) (NS3 protease) (NS3P)…		Hepatitis C virus genotype 3a (isolate NZL1) (HCV)	3021	Viruses, Riboviria, Orthornavirae, Kitrinoviricota, Flasuviricetes, Amarillovirales, Flaviviridae, Hepacivirus, Hepacivirus C, Hepatitis C virus genotype 3, Hepatitis C virus subtype 3a, Hepatitis C virus genotype 3a (isolate NZL1) (HCV)	ATP binding [GO:0005524]; cysteine-type endopeptidase activity [GO:0004197]; ion channel activity [GO:0005216]; nucleoside-triphosphatase activity [GO:0017111]; RNA binding [GO:0003723]; RNA-directed 5'-3' RNA polymerase activity [GO:0003968]; RNA helicase activity [GO:0003724]; serine-type endopeptidase activity [GO:0004252]; SH3 domain binding [GO:0017124]; structural molecule activity [GO:0005…
Q99IB8	POLG_HCVJF	Genome polyprotein [Cleaved into: Core protein precursor (Capsid protein C) (p23); Mature core protein (p21); Envelope glycoprotein E1 (gp32) (gp35); Envelope glycoprotein E2 (NS1) (gp68) (gp70); Viroporin p7; Protease NS2 (p23) (EC 3.4.22.-) (Non-structural protein 2) (NS2); Serine protease/helicase NS3 (EC 3.4.21.98) (EC 3.6.1.15) (EC 3.6.4.13) (Hepacivirin) (NS3 helicase) (NS3 protease) (NS3P)…		Hepatitis C virus genotype 2a (isolate JFH-1) (HCV)	3033	Viruses, Riboviria, Orthornavirae, Kitrinoviricota, Flasuviricetes, Amarillovirales, Flaviviridae, Hepacivirus, Hepacivirus C, Hepatitis C virus genotype 2, Hepatitis C virus subtype 2a, Hepatitis C virus genotype 2a (isolate JFH-1) (HCV)	ATP binding [GO:0005524]; cysteine-type endopeptidase activity [GO:0004197]; identical protein binding [GO:0042802]; ion channel activity [GO:0005216]; nucleoside-triphosphatase activity [GO:0017111]; RNA binding [GO:0003723]; RNA-directed 5'-3' RNA polymerase activity [GO:0003968]; RNA helicase activity [GO:0003724]; serine-type endopeptidase activity [GO:0004252]; SH3 domain binding [GO:0017124…
Q03463	POLG_HCVJ1	Genome polyprotein [Cleaved into: Core protein precursor (Capsid protein C) (p23); Mature core protein (p21); Envelope glycoprotein E1 (gp32) (gp35); Envelope glycoprotein E2 (NS1) (gp68) (gp70); Viroporin p7; Protease NS2 (p23) (EC 3.4.22.-) (Non-structural protein 2) (NS2); Serine protease/helicase NS3 (EC 3.4.21.98) (EC 3.6.1.15) (EC 3.6.4.13) (Hepacivirin) (NS3 helicase) (NS3 protease) (NS3P)…		Hepatitis C virus genotype 1b (isolate HC-J1) (HCV)	3011	Viruses, Riboviria, Orthornavirae, Kitrinoviricota, Flasuviricetes, Amarillovirales, Flaviviridae, Hepacivirus, Hepacivirus C, Hepatitis C virus genotype 1, Hepatitis C virus subtype 1b, Hepatitis C virus genotype 1b (isolate HC-J1) (HCV)	ATP binding [GO:0005524]; calcium-dependent protein binding [GO:0048306]; cysteine-type endopeptidase activity [GO:0004197]; ion channel activity [GO:0005216]; nucleoside-triphosphatase activity [GO:0017111]; retinoid X receptor binding [GO:0046965]; RNA binding [GO:0003723]; RNA-directed 5'-3' RNA polymerase activity [GO:0003968]; RNA helicase activity [GO:0003724]; serine-type endopeptidase act…
O39929	POLG_HCVED	Genome polyprotein [Cleaved into: Core protein precursor (Capsid protein C) (p23); Mature core protein (p21); Envelope glycoprotein E1 (gp32) (gp35); Envelope glycoprotein E2 (NS1) (gp68) (gp70); Viroporin p7; Protease NS2 (p23) (EC 3.4.22.-) (Non-structural protein 2) (NS2); Serine protease/helicase NS3 (EC 3.4.21.98) (EC 3.6.1.15) (EC 3.6.4.13) (Hepacivirin) (NS3 helicase) (NS3 protease) (NS3P)…		Hepatitis C virus genotype 4a (isolate ED43) (HCV)	3008	Viruses, Riboviria, Orthornavirae, Kitrinoviricota, Flasuviricetes, Amarillovirales, Flaviviridae, Hepacivirus, Hepacivirus C, Hepatitis C virus genotype 4, Hepatitis C virus subtype 4a, Hepatitis C virus genotype 4a (isolate ED43) (HCV)	ATP binding [GO:0005524]; cysteine-type endopeptidase activity [GO:0004197]; ion channel activity [GO:0005216]; nucleoside-triphosphatase activity [GO:0017111]; RNA binding [GO:0003723]; RNA-directed 5'-3' RNA polymerase activity [GO:0003968]; RNA helicase activity [GO:0003724]; serine-type endopeptidase activity [GO:0004252]; SH3 domain binding [GO:0017124]; structural molecule activity [GO:0005…
O92532	POLG_HCVVP	Genome polyprotein [Cleaved into: Core protein precursor (Capsid protein C) (p23); Mature core protein (p21); Envelope glycoprotein E1 (gp32) (gp35); Envelope glycoprotein E2 (NS1) (gp68) (gp70); Viroporin p7; Protease NS2 (p23) (EC 3.4.22.-) (Non-structural protein 2) (NS2); Serine protease/helicase NS3 (EC 3.4.21.98) (EC 3.6.1.15) (EC 3.6.4.13) (Hepacivirin) (NS3 helicase) (NS3 protease) (NS3P)…		Hepatitis C virus genotype 6h (isolate VN004) (HCV)	3015	Viruses, Riboviria, Orthornavirae, Kitrinoviricota, Flasuviricetes, Amarillovirales, Flaviviridae, Hepacivirus, Hepacivirus C, Hepatitis C virus genotype 6, Hepatitis C virus subtype 6h, Hepatitis C virus genotype 6h (isolate VN004) (HCV)	ATP binding [GO:0005524]; cysteine-type endopeptidase activity [GO:0004197]; ion channel activity [GO:0005216]; nucleoside-triphosphatase activity [GO:0017111]; RNA binding [GO:0003723]; RNA-directed 5'-3' RNA polymerase activity [GO:0003968]; RNA helicase activity [GO:0003724]; serine-type endopeptidase activity [GO:0004252]; SH3 domain binding [GO:0017124]; structural molecule activity [GO:0005…
O39927	POLG_HCVEU	Genome polyprotein [Cleaved into: Core protein precursor (Capsid protein C) (p23); Mature core protein (p21); Envelope glycoprotein E1 (gp32) (gp35); Envelope glycoprotein E2 (NS1) (gp68) (gp70); Viroporin p7; Protease NS2 (p23) (EC 3.4.22.-) (Non-structural protein 2) (NS2); Serine protease/helicase NS3 (EC 3.4.21.98) (EC 3.6.1.15) (EC 3.6.4.13) (Hepacivirin) (NS3 helicase) (NS3 protease) (NS3P)…		Hepatitis C virus genotype 6a (isolate EUHK2) (HCV)	3018	Viruses, Riboviria, Orthornavirae, Kitrinoviricota, Flasuviricetes, Amarillovirales, Flaviviridae, Hepacivirus, Hepacivirus C, Hepatitis C virus genotype 6, Hepatitis C virus subtype 6a, Hepatitis C virus genotype 6a (isolate EUHK2) (HCV)	ATP binding [GO:0005524]; cysteine-type endopeptidase activity [GO:0004197]; ion channel activity [GO:0005216]; nucleoside-triphosphatase activity [GO:0017111]; RNA binding [GO:0003723]; RNA-directed 5'-3' RNA polymerase activity [GO:0003968]; RNA helicase activity [GO:0003724]; serine-type endopeptidase activity [GO:0004252]; SH3 domain binding [GO:0017124]; structural molecule activity [GO:0005…
O91936	POLG_HCVSA	Genome polyprotein [Cleaved into: Core protein precursor (Capsid protein C) (p23); Mature core protein (p21); Envelope glycoprotein E1 (gp32) (gp35); Envelope glycoprotein E2 (NS1) (gp68) (gp70); Viroporin p7; Protease NS2 (p23) (EC 3.4.22.-) (Non-structural protein 2) (NS2); Serine protease/helicase NS3 (EC 3.4.21.98) (EC 3.6.1.15) (EC 3.6.4.13) (Hepacivirin) (NS3 helicase) (NS3 protease) (NS3P)…		Hepatitis C virus genotype 5a (isolate SA13) (HCV)	3014	Viruses, Riboviria, Orthornavirae, Kitrinoviricota, Flasuviricetes, Amarillovirales, Flaviviridae, Hepacivirus, Hepacivirus C, Hepatitis C virus genotype 5, Hepatitis C virus subtype 5a, Hepatitis C virus genotype 5a (isolate SA13) (HCV)	ATP binding [GO:0005524]; cysteine-type endopeptidase activity [GO:0004197]; ion channel activity [GO:0005216]; nucleoside-triphosphatase activity [GO:0017111]; RNA binding [GO:0003723]; RNA-directed 5'-3' RNA polymerase activity [GO:0003968]; RNA helicase activity [GO:0003724]; serine-type endopeptidase activity [GO:0004252]; SH3 domain binding [GO:0017124]; structural molecule activity [GO:0005…
P26662	POLG_HCVJA	Genome polyprotein [Cleaved into: Core protein precursor (Capsid protein C) (p23); Mature core protein (p21); Envelope glycoprotein E1 (gp32) (gp35); Envelope glycoprotein E2 (NS1) (gp68) (gp70); Viroporin p7; Protease NS2 (p23) (EC 3.4.22.-) (Non-structural protein 2) (NS2); Serine protease/helicase NS3 (EC 3.4.21.98) (EC 3.6.1.15) (EC 3.6.4.13) (Hepacivirin) (NS3 helicase) (NS3 protease) (NS3P)…		Hepatitis C virus genotype 1b (isolate Japanese) (HCV)	3010	Viruses, Riboviria, Orthornavirae, Kitrinoviricota, Flasuviricetes, Amarillovirales, Flaviviridae, Hepacivirus, Hepacivirus C, Hepatitis C virus genotype 1, Hepatitis C virus subtype 1b, Hepatitis C virus genotype 1b (isolate Japanese) (HCV)	ATP binding [GO:0005524]; cysteine-type endopeptidase activity [GO:0004197]; DNA/DNA annealing activity [GO:1990814]; DNA binding [GO:0003677]; ion channel activity [GO:0005216]; RNA binding [GO:0003723]; RNA-directed 5'-3' RNA polymerase activity [GO:0003968]; RNA helicase activity [GO:0003724]; RNA strand annealing activity [GO:0033592]; serine-type endopeptidase activity [GO:0004252]; structur…
Q68798	POLG_HCVJL	Genome polyprotein [Cleaved into: Core protein precursor (Capsid protein C) (p23); Mature core protein (p21); Envelope glycoprotein E1 (gp32) (gp35); Envelope glycoprotein E2 (NS1) (gp68) (gp70); Viroporin p7; Protease NS2 (p23) (EC 3.4.22.-) (Non-structural protein 2) (NS2); Serine protease/helicase NS3 (EC 3.4.21.98) (EC 3.6.1.15) (EC 3.6.4.13) (Hepacivirin) (NS3 helicase) (NS3 protease) (NS3P)…		Hepatitis C virus genotype 6g (isolate JK046) (HCV)	3022	Viruses, Riboviria, Orthornavirae, Kitrinoviricota, Flasuviricetes, Amarillovirales, Flaviviridae, Hepacivirus, Hepacivirus C, Hepatitis C virus genotype 6, Hepatitis C virus subtype 6g, Hepatitis C virus genotype 6g (isolate JK046) (HCV)	ATP binding [GO:0005524]; cysteine-type endopeptidase activity [GO:0004197]; ion channel activity [GO:0005216]; nucleoside-triphosphatase activity [GO:0017111]; RNA binding [GO:0003723]; RNA-directed 5'-3' RNA polymerase activity [GO:0003968]; RNA helicase activity [GO:0003724]; serine-type endopeptidase activity [GO:0004252]; SH3 domain binding [GO:0017124]; structural molecule activity [GO:0005…
P26664	POLG_HCV1	Genome polyprotein [Cleaved into: Core protein precursor (Capsid protein C) (p23); Mature core protein (p21); Envelope glycoprotein E1 (gp32) (gp35); Envelope glycoprotein E2 (NS1) (gp68) (gp70); Viroporin p7; Protease NS2 (p23) (EC 3.4.22.-) (Non-structural protein 2) (NS2); Serine protease/helicase NS3 (EC 3.4.21.98) (EC 3.6.1.15) (EC 3.6.4.13) (Hepacivirin) (NS3 helicase) (NS3 protease) (NS3P)…		Hepatitis C virus genotype 1a (isolate 1) (HCV)	3011	Viruses, Riboviria, Orthornavirae, Kitrinoviricota, Flasuviricetes, Amarillovirales, Flaviviridae, Hepacivirus, Hepacivirus C, Hepatitis C virus genotype 1, Hepatitis C virus subtype 1a, Hepatitis C virus genotype 1a (isolate 1) (HCV)	ATP binding [GO:0005524]; cysteine-type endopeptidase activity [GO:0004197]; ion channel activity [GO:0005216]; nucleoside-triphosphatase activity [GO:0017111]; RNA binding [GO:0003723]; RNA-directed 5'-3' RNA polymerase activity [GO:0003968]; RNA helicase activity [GO:0003724]; serine-type endopeptidase activity [GO:0004252]; SH3 domain binding [GO:0017124]; structural molecule activity [GO:0005…
Q5I2N3	POLG_HCV6A	Genome polyprotein [Cleaved into: Core protein precursor (Capsid protein C) (p23); Mature core protein (p21); Envelope glycoprotein E1 (gp32) (gp35); Envelope glycoprotein E2 (NS1) (gp68) (gp70); Viroporin p7; Protease NS2 (p23) (EC 3.4.22.-) (Non-structural protein 2) (NS2); Serine protease/helicase NS3 (EC 3.4.21.98) (EC 3.6.1.15) (EC 3.6.4.13) (Hepacivirin) (NS3 helicase) (NS3 protease) (NS3P)…		Hepatitis C virus genotype 6a (isolate 6a33) (HCV)	3019	Viruses, Riboviria, Orthornavirae, Kitrinoviricota, Flasuviricetes, Amarillovirales, Flaviviridae, Hepacivirus, Hepacivirus C, Hepatitis C virus genotype 6, Hepatitis C virus subtype 6a, Hepatitis C virus genotype 6a (isolate 6a33) (HCV)	ATP binding [GO:0005524]; cysteine-type endopeptidase activity [GO:0004197]; ion channel activity [GO:0005216]; nucleoside-triphosphatase activity [GO:0017111]; RNA binding [GO:0003723]; RNA-directed 5'-3' RNA polymerase activity [GO:0003968]; RNA helicase activity [GO:0003724]; serine-type endopeptidase activity [GO:0004252]; SH3 domain binding [GO:0017124]; structural molecule activity [GO:0005…
O92529	POLG_HCVT5	Genome polyprotein [Cleaved into: Core protein precursor (Capsid protein C) (p23); Mature core protein (p21); Envelope glycoprotein E1 (gp32) (gp35); Envelope glycoprotein E2 (NS1) (gp68) (gp70); Viroporin p7; Protease NS2 (p23) (EC 3.4.22.-) (Non-structural protein 2) (NS2); Serine protease/helicase NS3 (EC 3.4.21.98) (EC 3.6.1.15) (EC 3.6.4.13) (Hepacivirin) (NS3 helicase) (NS3 protease) (NS3P)…		Hepatitis C virus genotype 6b (isolate Th580) (HCV)	3019	Viruses, Riboviria, Orthornavirae, Kitrinoviricota, Flasuviricetes, Amarillovirales, Flaviviridae, Hepacivirus, Hepacivirus C, Hepatitis C virus genotype 6, Hepatitis C virus subtype 6b, Hepatitis C virus genotype 6b (isolate Th580) (HCV)	ATP binding [GO:0005524]; cysteine-type endopeptidase activity [GO:0004197]; ion channel activity [GO:0005216]; nucleoside-triphosphatase activity [GO:0017111]; RNA binding [GO:0003723]; RNA-directed 5'-3' RNA polymerase activity [GO:0003968]; RNA helicase activity [GO:0003724]; serine-type endopeptidase activity [GO:0004252]; SH3 domain binding [GO:0017124]; structural molecule activity [GO:0005…
Q9WMX2	POLG_HCVCO	Genome polyprotein [Cleaved into: Core protein precursor (Capsid protein C) (p23); Mature core protein (p21); Envelope glycoprotein E1 (gp32) (gp35); Envelope glycoprotein E2 (NS1) (gp68) (gp70); Viroporin p7; Protease NS2 (p23) (EC 3.4.22.-); Serine protease/helicase NS3 (EC 3.4.21.98) (EC 3.6.1.15) (EC 3.6.4.13) (Hepacivirin) (NS3 helicase) (NS3 protease) (NS3P) (Viroporin p70); Non-structural …		Hepatitis C virus genotype 1b (isolate Con1) (HCV)	3010	Viruses, Riboviria, Orthornavirae, Kitrinoviricota, Flasuviricetes, Amarillovirales, Flaviviridae, Hepacivirus, Hepacivirus C, Hepatitis C virus genotype 1, Hepatitis C virus subtype 1b, Hepatitis C virus genotype 1b (isolate Con1) (HCV)	actin binding [GO:0003779]; ATP binding [GO:0005524]; cysteine-type endopeptidase activity [GO:0004197]; identical protein binding [GO:0042802]; ion channel activity [GO:0005216]; nucleoside-triphosphatase activity [GO:0017111]; RNA binding [GO:0003723]; RNA-directed 5'-3' RNA polymerase activity [GO:0003968]; RNA helicase activity [GO:0003724]; serine-type endopeptidase activity [GO:0004252]; SH…
P26663	POLG_HCVBK	Genome polyprotein [Cleaved into: Core protein precursor (Capsid protp26663ein C) (p23); Mature core protein (p21); Envelope glycoprotein E1 (gp32) (gp35); Envelope glycoprotein E2 (NS1) (gp68) (gp70); Viroporin p7; Protease NS2 (p23) (EC 3.4.22.-); Serine protease/helicase NS3 (EC 3.4.21.98) (EC 3.6.1.15) (EC 3.6.4.13) (Hepacivirin) (NS3 helicase) (NS3 protease) (NS3P) (Viroporin p70); Non-struc…		Hepatitis C virus genotype 1b (isolate BK) (HCV)	3010	Viruses, Riboviria, Orthornavirae, Kitrinoviricota, Flasuviricetes, Amarillovirales, Flaviviridae, Hepacivirus, Hepacivirus C, Hepatitis C virus genotype 1, Hepatitis C virus subtype 1b, Hepatitis C virus genotype 1b (isolate BK) (HCV)	ATP binding [GO:0005524]; cysteine-type endopeptidase activity [GO:0004197]; identical protein binding [GO:0042802]; ion channel activity [GO:0005216]; nucleoside-triphosphatase activity [GO:0017111]; protease binding [GO:0002020]; RNA binding [GO:0003723]; RNA-directed 5'-3' RNA polymerase activity [GO:0003968]; RNA helicase activity [GO:0003724]; serine-type endopeptidase activity [GO:0004252];…
Q69422	POLG_GBVB	Genome polyprotein [Cleaved into: Core protein; Envelope glycoprotein E1; Envelope glycoprotein E2 (NS1); p13; p6; Viroporin p7; Protease NS2 (EC 3.4.22.-) (Non-structural protein 2) (NS2); Serine protease/helicase NS3 (EC 3.4.21.98) (EC 3.6.1.15) (EC 3.6.4.13) (Hepacivirin) (NS3 helicase) (NS3 protease) (NS3P); Non-structural protein 4A (NS4A); Non-structural protein 4B (NS4B); Non-structural pr…		Hepatitis GB virus B (GBV-B) (GB virus B)	2864	Viruses, Riboviria, Orthornavirae, Kitrinoviricota, Flasuviricetes, Amarillovirales, Flaviviridae, Hepacivirus, Hepatitis GB virus B (GBV-B) (GB virus B)	ATP binding [GO:0005524]; cysteine-type endopeptidase activity [GO:0004197]; DNA/DNA annealing activity [GO:1990814]; DNA binding [GO:0003677]; ion channel activity [GO:0005216]; nucleoside-triphosphatase activity [GO:0017111]; RNA-directed 5'-3' RNA polymerase activity [GO:0003968]; RNA helicase activity [GO:0003724]; RNA strand annealing activity [GO:0033592]; serine-type endopeptidase activity…
Q01681	POLG_PPVEA	Genome polyprotein [Cleaved into: Cytoplasmic inclusion protein (CI) (EC 3.6.4.-); 6 kDa protein 2 (6K2); Viral genome-linked protein (VPg); Nuclear inclusion protein A (NI-A) (NIA) (EC 3.4.22.44) (49 kDa proteinase) (49 kDa-Pro); Nuclear inclusion protein B (NI-B) (NIB) (RNA-directed RNA polymerase) (EC 2.7.7.48); Capsid protein (CP) (Coat protein)] (Fragment)		Plum pox potyvirus (strain El amar) (PPV)	1518	Viruses, Riboviria, Orthornavirae, Pisuviricota, Stelpaviricetes, Patatavirales, Potyviridae, Potyvirus, Plum pox virus, Plum pox potyvirus (strain El amar) (PPV)	cysteine-type peptidase activity [GO:0008234]; hydrolase activity, acting on acid anhydrides, in phosphorus-containing anhydrides [GO:0016818]; nucleotide binding [GO:0000166]; RNA binding [GO:0003723]; RNA-directed 5'-3' RNA polymerase activity [GO:0003968]; structural molecule activity [GO:0005198]
P03305	POLG_FMDVO	Genome polyprotein [Cleaved into: Leader protease (Lb(pro)) (EC 3.4.22.46); Capsid protein VP0 (VP4-VP2); Capsid protein VP4 (P1A) (Virion protein 4); Capsid protein VP2 (P1B) (Virion protein 2); Capsid protein VP3 (P1C) (Virion protein 3); Capsid protein VP1 (P1D) (Virion protein 1); Protein 2A (P2A) (P52); Protein 2B (P2B); Protein 2C (P2C) (EC 3.6.1.15); Protein 3A (P3A); Protein 3B-1 (P3B-1) …		Foot-and-mouth disease virus (isolate Bovine/Germany/O1Kaufbeuren/1966 serotype O) (FMDV)	2332	Viruses, Riboviria, Orthornavirae, Pisuviricota, Pisoniviricetes, Picornavirales, Picornaviridae, Aphthovirus, Foot-and-mouth disease virus, Foot-and-mouth disease virus - type O, Foot-and-mouth disease virus (isolate Bovine/Germany/O1Kaufbeuren/1966 serotype O) (FMDV)	ATP binding [GO:0005524]; cysteine-type endopeptidase activity [GO:0004197]; ion channel activity [GO:0005216]; ISG15-specific protease activity [GO:0019785]; nucleoside-triphosphatase activity [GO:0017111]; RNA binding [GO:0003723]; RNA-directed 5'-3' RNA polymerase activity [GO:0003968]; RNA helicase activity [GO:0003724]; structural molecule activity [GO:0005198]
P03308	POLG_FMDVA	Genome polyprotein [Cleaved into: Leader protease (Lpro) (EC 3.4.22.46); Capsid protein VP0 (VP4-VP2); Capsid protein VP4 (P1A) (Virion protein 4); Capsid protein VP2 (P1B) (Virion protein 2); Capsid protein VP3 (P1C) (Virion protein 3); Capsid protein VP1 (P1D) (Virion protein 1); Protein 2A (P2A) (P52); Protein 2B (P2B); Protein 2C (P2C) (EC 3.6.1.15); Protein 3A (P3A); Protein 3B-1 (P3B-1) (Ge…		Foot-and-mouth disease virus (isolate Bovine/United Kingdom/A12Valle119/1932 serotype A) (FMDV)	2333	Viruses, Riboviria, Orthornavirae, Pisuviricota, Pisoniviricetes, Picornavirales, Picornaviridae, Aphthovirus, Foot-and-mouth disease virus, Foot-and-mouth disease virus - type A, Foot-and-mouth disease virus (isolate Bovine/United Kingdom/A12Valle119/1932 serotype A) (FMDV)	ATP binding [GO:0005524]; cysteine-type endopeptidase activity [GO:0004197]; ion channel activity [GO:0005216]; nucleoside-triphosphatase activity [GO:0017111]; RNA binding [GO:0003723]; RNA-directed 5'-3' RNA polymerase activity [GO:0003968]; RNA helicase activity [GO:0003724]; structural molecule activity [GO:0005198]
P03307	POLG_FMDV5	Genome polyprotein [Cleaved into: Leader protease (Lpro) (EC 3.4.22.46); Capsid protein VP0 (VP4-VP2); Capsid protein VP4 (P1A) (Virion protein 4); Capsid protein VP2 (P1B) (Virion protein 2); Capsid protein VP3 (P1C) (Virion protein 3); Capsid protein VP1 (P1D) (Virion protein 1); Protein 2A (P2A) (P52); Protein 2B (P2B); Protein 2C (P2C) (EC 3.6.1.15); Protein 3A (P3A); Protein 3B-1 (P3B-1) (Ge…		Foot-and-mouth disease virus (isolate -/Germany/A5Westerwald/1951 serotype A) (FMDV)	2332	Viruses, Riboviria, Orthornavirae, Pisuviricota, Pisoniviricetes, Picornavirales, Picornaviridae, Aphthovirus, Foot-and-mouth disease virus, Foot-and-mouth disease virus - type A, Foot-and-mouth disease virus (isolate -/Germany/A5Westerwald/1951 serotype A) (FMDV)	ATP binding [GO:0005524]; cysteine-type endopeptidase activity [GO:0004197]; ion channel activity [GO:0005216]; nucleoside-triphosphatase activity [GO:0017111]; RNA binding [GO:0003723]; RNA-directed 5'-3' RNA polymerase activity [GO:0003968]; RNA helicase activity [GO:0003724]; structural molecule activity [GO:0005198]
P03306	POLG_FMDV1	Genome polyprotein [Cleaved into: Leader protease (Lpro) (EC 3.4.22.46); Capsid protein VP0 (VP4-VP2); Capsid protein VP4 (P1A) (Virion protein 4); Capsid protein VP2 (P1B) (Virion protein 2); Capsid protein VP3 (P1C) (Virion protein 3); Capsid protein VP1 (P1D) (Virion protein 1); Protein 2A (P2A) (P52); Protein 2B (P2B); Protein 2C (P2C) (EC 3.6.1.15); Protein 3A (P3A); Protein 3B-1 (P3B-1) (Ge…		Foot-and-mouth disease virus (strain A10-61) (Aphthovirus A) (FMDV)	2332	Viruses, Riboviria, Orthornavirae, Pisuviricota, Pisoniviricetes, Picornavirales, Picornaviridae, Aphthovirus, Foot-and-mouth disease virus, Foot-and-mouth disease virus - type A, Foot-and-mouth disease virus (strain A10-61) (Aphthovirus A) (FMDV)	ATP binding [GO:0005524]; cysteine-type endopeptidase activity [GO:0004197]; ion channel activity [GO:0005216]; nucleoside-triphosphatase activity [GO:0017111]; RNA binding [GO:0003723]; RNA-directed 5'-3' RNA polymerase activity [GO:0003968]; RNA helicase activity [GO:0003724]; structural molecule activity [GO:0005198]
P03310	POLG_FMDVI	Genome polyprotein [Cleaved into: Leader protease (Lpro) (EC 3.4.22.46); Capsid protein VP0 (VP4-VP2); Capsid protein VP4 (P1A) (Virion protein 4); Capsid protein VP2 (P1B) (Virion protein 2); Capsid protein VP3 (P1C) (Virion protein 3); Capsid protein VP1 (P1D) (Virion protein 1); Protein 2A (P2A) (P52); Protein 2B (P2B); Protein 2C (P2C) (EC 3.6.1.15); Protein 3A (P3A); Protein 3B-1 (P3B-1) (Ge…		Foot-and-mouth disease virus (isolate -/Brazil/C3Indaial/1971 serotype C) (FMDV)	2328	Viruses, Riboviria, Orthornavirae, Pisuviricota, Pisoniviricetes, Picornavirales, Picornaviridae, Aphthovirus, Foot-and-mouth disease virus, Foot-and-mouth disease virus - type C, Foot-and-mouth disease virus (isolate -/Brazil/C3Indaial/1971 serotype C) (FMDV)	ATP binding [GO:0005524]; cysteine-type endopeptidase activity [GO:0004197]; ion channel activity [GO:0005216]; nucleoside-triphosphatase activity [GO:0017111]; RNA binding [GO:0003723]; RNA-directed 5'-3' RNA polymerase activity [GO:0003968]; RNA helicase activity [GO:0003724]; structural molecule activity [GO:0005198]
P03311	POLG_FMDVS	Genome polyprotein [Cleaved into: Leader protease (Lpro) (EC 3.4.22.46); Capsid protein VP0 (VP4-VP2); Capsid protein VP4 (P1A) (Virion protein 4); Capsid protein VP2 (P1B) (Virion protein 2); Capsid protein VP3 (P1C) (Virion protein 3); Capsid protein VP1 (P1D) (Virion protein 1); Protein 2A (P2A) (P52); Protein 2B (P2B); Protein 2C (P2C) (EC 3.6.1.15); Protein 3A (P3A); Protein 3B-1 (P3B-1) (Ge…		Foot-and-mouth disease virus (isolate -/Spain/S8c1SantaPau/1970 serotype C) (FMDV)	2327	Viruses, Riboviria, Orthornavirae, Pisuviricota, Pisoniviricetes, Picornavirales, Picornaviridae, Aphthovirus, Foot-and-mouth disease virus, Foot-and-mouth disease virus - type C, Foot-and-mouth disease virus (isolate -/Spain/S8c1SantaPau/1970 serotype C) (FMDV)	ATP binding [GO:0005524]; cysteine-type endopeptidase activity [GO:0004197]; ion channel activity [GO:0005216]; nucleoside-triphosphatase activity [GO:0017111]; RNA binding [GO:0003723]; RNA-directed 5'-3' RNA polymerase activity [GO:0003968]; RNA helicase activity [GO:0003724]; structural molecule activity [GO:0005198]
P15072	POLG_FMDVT	Genome polyprotein [Cleaved into: Leader protease (Lpro) (EC 3.4.22.46); Capsid protein VP0 (VP4-VP2); Capsid protein VP4 (P1A) (Virion protein 4); Capsid protein VP2 (P1B) (Virion protein 2); Capsid protein VP3 (P1C) (Virion protein 3); Capsid protein VP1 (P1D) (Virion protein 1); Protein 2A (P2A) (P52); Protein 2B (P2B); Protein 2C (P2C) (EC 3.6.1.15); Protein 3A (P3A); Protein 3B-1 (P3B-1) (Ge…		Foot-and-mouth disease virus (isolate -/Germany/C1Oberbayen/1960 serotype C) (FMDV)	2327	Viruses, Riboviria, Orthornavirae, Pisuviricota, Pisoniviricetes, Picornavirales, Picornaviridae, Aphthovirus, Foot-and-mouth disease virus, Foot-and-mouth disease virus - type C, Foot-and-mouth disease virus (isolate -/Germany/C1Oberbayen/1960 serotype C) (FMDV)	ATP binding [GO:0005524]; cysteine-type endopeptidase activity [GO:0004197]; ion channel activity [GO:0005216]; nucleoside-triphosphatase activity [GO:0017111]; RNA binding [GO:0003723]; RNA-directed 5'-3' RNA polymerase activity [GO:0003968]; RNA helicase activity [GO:0003724]; structural molecule activity [GO:0005198]
P49303	POLG_FMDVZ	Genome polyprotein [Cleaved into: Leader protease (Lpro) (EC 3.4.22.46); Capsid protein VP0 (VP4-VP2); Capsid protein VP4 (P1A) (Virion protein 4); Capsid protein VP2 (P1B) (Virion protein 2); Capsid protein VP3 (P1C) (Virion protein 3); Capsid protein VP1 (P1D) (Virion protein 1); Protein 2A (P2A) (P52); Protein 2B (P2B); Protein 2C (P2C) (EC 3.6.1.15); Protein 3A (P3A); Protein 3B-1 (P3B-1) (Ge…		Foot-and-mouth disease virus (isolate -/Azerbaijan/A22-550/1965 serotype A) (FMDV)	2336	Viruses, Riboviria, Orthornavirae, Pisuviricota, Pisoniviricetes, Picornavirales, Picornaviridae, Aphthovirus, Foot-and-mouth disease virus, Foot-and-mouth disease virus - type A, Foot-and-mouth disease virus (isolate -/Azerbaijan/A22-550/1965 serotype A) (FMDV)	ATP binding [GO:0005524]; cysteine-type endopeptidase activity [GO:0004197]; ion channel activity [GO:0005216]; nucleoside-triphosphatase activity [GO:0017111]; RNA binding [GO:0003723]; RNA-directed 5'-3' RNA polymerase activity [GO:0003968]; RNA helicase activity [GO:0003724]; structural molecule activity [GO:0005198]
P03309	POLG_FMDVC	Genome polyprotein [Cleaved into: Leader protease (Lpro) (EC 3.4.22.46); Capsid protein VP0 (VP4-VP2); Capsid protein VP4 (P1A) (Virion protein 4); Protein VP2 (P1B) (Virion protein 2); Capsid protein VP3 (P1C) (Virion protein 3); Capsid protein VP1 (P1D) (Virion protein 1); Protein 2A (P2A) (P52); Protein 2B (P2B); Protein 2C (P2C) (EC 3.6.1.15); Protein 3A (P3A); Protein 3B-1 (P3B-1) (Genome-li…		Foot-and-mouth disease virus (isolate Bovine/Brazil/A24Cruzeiro/1955 serotype A) (FMDV)	2333	Viruses, Riboviria, Orthornavirae, Pisuviricota, Pisoniviricetes, Picornavirales, Picornaviridae, Aphthovirus, Foot-and-mouth disease virus, Foot-and-mouth disease virus - type A, Foot-and-mouth disease virus (isolate Bovine/Brazil/A24Cruzeiro/1955 serotype A) (FMDV)	ATP binding [GO:0005524]; cysteine-type endopeptidase activity [GO:0004197]; ion channel activity [GO:0005216]; nucleoside-triphosphatase activity [GO:0017111]; RNA binding [GO:0003723]; RNA-directed 5'-3' RNA polymerase activity [GO:0003968]; RNA helicase activity [GO:0003724]; structural molecule activity [GO:0005198]
P03304	POLG_EMCV	Genome polyprotein [Cleaved into: Leader protein (L); Capsid protein VP0 (VP4-VP2); Capsid protein VP4 (P1A) (Rho) (Virion protein 4); Capsid protein VP2 (Beta) (P1B) (Virion protein 2); Capsid protein VP3 (Gamma) (P1C) (Virion protein 3); Capsid protein VP1 (Alpha) (P1D) (Virion protein 1); Protein 2A (P2A) (G); Protein 2B (I) (P2B); Protein 2C (C) (P2C) (EC 3.6.4.13); Protein 3A (P3A); VPg (P3B…		Encephalomyocarditis virus	2290	Viruses, Riboviria, Orthornavirae, Pisuviricota, Pisoniviricetes, Picornavirales, Picornaviridae, Cardiovirus, Cardiovirus A, Encephalomyocarditis virus	ATP binding [GO:0005524]; cysteine-type endopeptidase activity [GO:0004197]; ion channel activity [GO:0005216]; metal ion binding [GO:0046872]; RNA binding [GO:0003723]; RNA-directed 5'-3' RNA polymerase activity [GO:0003968]; RNA helicase activity [GO:0003724]; structural molecule activity [GO:0005198]
P17593	POLG_EMCVB	Genome polyprotein [Cleaved into: Leader protein (L); Capsid protein VP0 (VP4-VP2); Capsid protein VP4 (P1A) (Rho) (Virion protein 4); Capsid protein VP2 (Beta) (P1B) (Virion protein 2); Capsid protein VP3 (Gamma) (P1C) (Virion protein 3); Capsid protein VP1 (Alpha) (P1D) (Virion protein 1); Protein 2A (P2A) (G); Protein 2B (I) (P2B); Protein 2C (C) (P2C) (EC 3.6.4.13); Protein 3A (P3A); VPg (P3B…		Encephalomyocarditis virus (strain emc-b nondiabetogenic)	2292	Viruses, Riboviria, Orthornavirae, Pisuviricota, Pisoniviricetes, Picornavirales, Picornaviridae, Cardiovirus, Cardiovirus A, Encephalomyocarditis virus, Encephalomyocarditis virus (strain emc-b nondiabetogenic)	ATP binding [GO:0005524]; cysteine-type endopeptidase activity [GO:0004197]; ion channel activity [GO:0005216]; metal ion binding [GO:0046872]; RNA binding [GO:0003723]; RNA-directed 5'-3' RNA polymerase activity [GO:0003968]; RNA helicase activity [GO:0003724]; structural molecule activity [GO:0005198]
P17594	POLG_EMCVD	Genome polyprotein [Cleaved into: Leader protein (L); Capsid protein VP0 (VP4-VP2); Capsid protein VP4 (P1A) (Rho) (Virion protein 4); Capsid protein VP2 (Beta) (P1B) (Virion protein 2); Capsid protein VP3 (Gamma) (P1C) (Virion protein 3); Capsid protein VP1 (Alpha) (P1D) (Virion protein 1); Protein 2A (P2A) (G); Protein 2B (I) (P2B); Protein 2C (C) (P2C) (EC 3.6.4.13); Protein 3A (P3A); VPg (P3B…		Encephalomyocarditis virus (strain emc-d diabetogenic)	2292	Viruses, Riboviria, Orthornavirae, Pisuviricota, Pisoniviricetes, Picornavirales, Picornaviridae, Cardiovirus, Cardiovirus A, Encephalomyocarditis virus, Encephalomyocarditis virus (strain emc-d diabetogenic)	ATP binding [GO:0005524]; cysteine-type endopeptidase activity [GO:0004197]; ion channel activity [GO:0005216]; metal ion binding [GO:0046872]; RNA binding [GO:0003723]; RNA-directed 5'-3' RNA polymerase activity [GO:0003968]; RNA helicase activity [GO:0003724]; structural molecule activity [GO:0005198]
P12296	POLG_ENMGO	Genome polyprotein [Cleaved into: Leader protein (L); Capsid protein VP0 (VP4-VP2); Capsid protein VP4 (P1A) (Rho) (Virion protein 4); Capsid protein VP2 (Beta) (P1B) (Virion protein 2); Capsid protein VP3 (Gamma) (P1C) (Virion protein 3); Capsid protein VP1 (Alpha) (P1D) (Virion protein 1); Protein 2A (P2A) (G); Protein 2B (I) (P2B); Protein 2C (C) (P2C) (EC 3.6.4.13); Protein 3A (P3A); VPg (P3B…		Mengo encephalomyocarditis virus	2293	Viruses, Riboviria, Orthornavirae, Pisuviricota, Pisoniviricetes, Picornavirales, Picornaviridae, Cardiovirus, Cardiovirus A, Encephalomyocarditis virus, Mengo encephalomyocarditis virus	ATP binding [GO:0005524]; cysteine-type endopeptidase activity [GO:0004197]; ion channel activity [GO:0005216]; metal ion binding [GO:0046872]; RNA binding [GO:0003723]; RNA-directed 5'-3' RNA polymerase activity [GO:0003968]; RNA helicase activity [GO:0003724]; structural molecule activity [GO:0005198]
Q66765	POLG_EMCVR	Genome polyprotein [Cleaved into: Leader protein (L); Capsid protein VP0 (VP4-VP2); Capsid protein VP4 (P1A) (Rho) (Virion protein 4); Capsid protein VP2 (Beta) (P1B) (Virion protein 2); Capsid protein VP3 (Gamma) (P1C) (Virion protein 3); Capsid protein VP1 (Alpha) (P1D) (Virion protein 1); Protein 2A (P2A) (G); Protein 2B (I) (P2B); Protein 2C (C) (P2C) (EC 3.6.4.13); Protein 3A (P3A); VPg (P3B…		Encephalomyocarditis virus (strain Rueckert) (EMCV)	2292	Viruses, Riboviria, Orthornavirae, Pisuviricota, Pisoniviricetes, Picornavirales, Picornaviridae, Cardiovirus, Cardiovirus A, Encephalomyocarditis virus, Encephalomyocarditis virus (strain Rueckert) (EMCV)	ATP binding [GO:0005524]; cysteine-type endopeptidase activity [GO:0004197]; ion channel activity [GO:0005216]; metal ion binding [GO:0046872]; RNA binding [GO:0003723]; RNA-directed 5'-3' RNA polymerase activity [GO:0003968]; RNA helicase activity [GO:0003724]; structural molecule activity [GO:0005198]
C0MHL9	POLG_SAFV	Genome polyprotein [Cleaved into: Leader protein (L); Capsid protein VP0 (VP4-VP2); Capsid protein VP4 (P1A) (Rho) (Virion protein 4); Capsid protein VP2 (Beta) (P1B) (Virion protein 2); Capsid protein VP3 (Gamma) (P1C) (Virion protein 3); Capsid protein VP1 (Alpha) (P1D) (Virion protein 1); Protein 2A (P2A); Protein 2B (P2B); Protein 2C (P2C) (EC 3.6.4.13); Protein 3A (P3A); VPg (P3B) (Protein 3…		Saffold virus (SafV) (Human TMEV-like virus-Saffold)	2295	Viruses, Riboviria, Orthornavirae, Pisuviricota, Pisoniviricetes, Picornavirales, Picornaviridae, Cardiovirus, Cardiovirus B, Theilovirus, Saffold virus (SafV) (Human TMEV-like virus-Saffold)	ATP binding [GO:0005524]; cysteine-type endopeptidase activity [GO:0004197]; ion channel activity [GO:0005216]; metal ion binding [GO:0046872]; RNA binding [GO:0003723]; RNA-directed 5'-3' RNA polymerase activity [GO:0003968]; RNA helicase activity [GO:0003724]; structural molecule activity [GO:0005198]
P13899	POLG_TMEVD	Genome polyprotein [Cleaved into: Leader protein (L); Capsid protein VP0 (VP4-VP2); Capsid protein VP4 (P1A) (Virion protein 4); Capsid protein VP2 (P1B) (Virion protein 2); Capsid protein VP3 (P1C) (Virion protein 3); Capsid protein VP1 (P1D) (Virion protein 1); Protein 2A (P2A); Protein 2B (P2B); Protein 2C (P2C) (EC 3.6.4.13); Protein 3A (P3A); VPg (P3B) (Protein 3B); Protease 3C (P3C) (EC 3.4…		Theiler's murine encephalomyelitis virus (strain DA) (TMEV)	2301	Viruses, Riboviria, Orthornavirae, Pisuviricota, Pisoniviricetes, Picornavirales, Picornaviridae, Cardiovirus, Cardiovirus B, Theilovirus, Theiler's encephalomyelitis virus, Theiler's murine encephalomyelitis virus (strain DA) (TMEV)	ATP binding [GO:0005524]; cysteine-type endopeptidase activity [GO:0004197]; ion channel activity [GO:0005216]; metal ion binding [GO:0046872]; RNA binding [GO:0003723]; RNA-directed 5'-3' RNA polymerase activity [GO:0003968]; RNA helicase activity [GO:0003724]; structural molecule activity [GO:0005198]
P08545	POLG_TMEVG	Genome polyprotein [Cleaved into: Leader protein (L); Capsid protein VP0 (VP4-VP2); Capsid protein VP4 (P1A) (Virion protein 4); Capsid protein VP2 (P1B) (Virion protein 2); Capsid protein VP3 (P1C) (Virion protein 3); Capsid protein VP1 (P1D) (Virion protein 1); Protein 2A (P2A); Protein 2B (P2B); Protein 2C (P2C) (EC 3.6.4.13); Protein 3A (P3A); VPg (P3B) (Protein 3B); Protease 3C (P3C) (EC 3.4…		Theiler's murine encephalomyelitis virus (strain GDVII) (TMEV)	2303	Viruses, Riboviria, Orthornavirae, Pisuviricota, Pisoniviricetes, Picornavirales, Picornaviridae, Cardiovirus, Cardiovirus B, Theiler's murine encephalomyelitis virus (strain GDVII) (TMEV)	ATP binding [GO:0005524]; cysteine-type endopeptidase activity [GO:0004197]; ion channel activity [GO:0005216]; metal ion binding [GO:0046872]; RNA binding [GO:0003723]; RNA-directed 5'-3' RNA polymerase activity [GO:0003968]; RNA helicase activity [GO:0003724]; structural molecule activity [GO:0005198]
P08544	POLG_TMEVB	Genome polyprotein [Cleaved into: Leader protein (L); Capsid protein VP0 (VP4-VP2); Capsid protein VP4 (P1A) (Virion protein 4); Capsid protein VP2 (P1B) (Virion protein 2); Capsid protein VP3 (P1C) (Virion protein 3); Capsid protein VP1 (P1D) (Virion protein 1); Protein 2A (P2A); Protein 2B (P2B); Protein 2C (P2C) (EC 3.6.4.13); Protein 3A (P3A); VPg (P3B) (Protein 3B); Protease 3C (P3C) (EC 3.4…		Theiler's murine encephalomyelitis virus (strain BeAn 8386) (TMEV)	2303	Viruses, Riboviria, Orthornavirae, Pisuviricota, Pisoniviricetes, Picornavirales, Picornaviridae, Cardiovirus, Cardiovirus B, Theilovirus, Theiler's encephalomyelitis virus, Theiler's murine encephalomyelitis virus (strain BeAn 8386) (TMEV)	ATP binding [GO:0005524]; cysteine-type endopeptidase activity [GO:0004197]; ion channel activity [GO:0005216]; metal ion binding [GO:0046872]; RNA binding [GO:0003723]; RNA-directed 5'-3' RNA polymerase activity [GO:0003968]; RNA helicase activity [GO:0003724]; structural molecule activity [GO:0005198]
C6KEF6	POLG_HKV1	Genome polyprotein [Cleaved into: Leader protein (L); Capsid protein VP0; Capsid protein VP3 (P1C) (Virion protein 3); Capsid protein VP1 (P1D) (Virion protein 1); Protein 2A (P2A); Protein 2B (P2B); Protein 2C (P2C) (EC 3.6.4.13); Protein 3A (P3A); VPg (P3B) (Protein 3B); Protein 3CD (EC 3.4.22.28); Protease 3C (EC 3.4.22.28) (Picornain 3C) (P3C); RNA-directed RNA polymerase (RdRp) (EC 2.7.7.48)…		Human klassevirus 1 (HKV-1)	2370	Viruses, Riboviria, Orthornavirae, Pisuviricota, Pisoniviricetes, Picornavirales, Picornaviridae, Salivirus, Salivirus A, Human klassevirus 1 (HKV-1)	ATP binding [GO:0005524]; cysteine-type endopeptidase activity [GO:0004197]; ion channel activity [GO:0005216]; RNA binding [GO:0003723]; RNA-directed 5'-3' RNA polymerase activity [GO:0003968]; RNA helicase activity [GO:0003724]; structural molecule activity [GO:0005198]
C5MSH2	POLG_SALVA	Genome polyprotein [Cleaved into: Leader protein (L); Capsid protein VP0; Capsid protein VP3 (P1C) (Virion protein 3); Capsid protein VP1 (P1D) (Virion protein 1); Protein 2A (P2A); Protein 2B (P2B); Protein 2C (P2C) (EC 3.6.4.13); Protein 3A (P3A); VPg (P3B) (Protein 3B); Protein 3CD (EC 3.4.22.28); Protease 3C (EC 3.4.22.28) (Picornain 3C) (P3C); RNA-directed RNA polymerase (RdRp) (EC 2.7.7.48)…		Salivirus A (isolate Human/Nigeria/NG-J1/2007) (SV-A)	2374	Viruses, Riboviria, Orthornavirae, Pisuviricota, Pisoniviricetes, Picornavirales, Picornaviridae, Salivirus, Salivirus A, Salivirus A (isolate Human/Nigeria/NG-J1/2007) (SV-A)	ATP binding [GO:0005524]; cysteine-type endopeptidase activity [GO:0004197]; ion channel activity [GO:0005216]; RNA binding [GO:0003723]; RNA-directed 5'-3' RNA polymerase activity [GO:0003968]; RNA helicase activity [GO:0003724]; structural molecule activity [GO:0005198]
O91464	POLG_AIVA8	Genome polyprotein [Cleaved into: Leader protein (L); Capsid protein VP0; Capsid protein VP3 (P1C) (Virion protein 3); Capsid protein VP1 (P1D) (Virion protein 1); Protein 2A (P2A); Protein 2B (P2B); Protein 2C (P2C) (EC 3.6.4.13); Protein 3A (P3A); VPg (P3B) (Protein 3B); Protein 3CD (EC 3.4.22.28); Protease 3C (EC 3.4.22.28) (Picornain 3C) (P3C); RNA-directed RNA polymerase (RdRp) (EC 2.7.7.48)…		Aichi virus (strain Human/A846/88/1989) (AiV) (Aichi virus (strain A846/88))	2432	Viruses, Riboviria, Orthornavirae, Pisuviricota, Pisoniviricetes, Picornavirales, Picornaviridae, Kobuvirus, Aichi virus (AiV), Aichi virus 1, Aichi virus (strain Human/A846/88/1989) (AiV) (Aichi virus (strain A846/88))	ATP binding [GO:0005524]; cysteine-type endopeptidase activity [GO:0004197]; ion channel activity [GO:0005216]; RNA binding [GO:0003723]; RNA-directed 5'-3' RNA polymerase activity [GO:0003968]; RNA helicase activity [GO:0003724]; structural molecule activity [GO:0005198]
Q155Z9	POLG_SVV1	Genome polyprotein [Cleaved into: Leader protein; Capsid protein VP0 (VP4-VP2); Capsid protein VP4 (P1A) (Rho) (Virion protein 4); Capsid protein VP2 (Beta) (P1B) (Virion protein 2); Capsid protein VP3 (Gamma) (P1C) (Virion protein 3); Capsid protein VP1 (Alpha) (P1D) (Virion protein 1); Protein 2A (P2A); Protein 2B (P2B); Protein 2C (P2C) (EC 3.6.4.13); Protein 3A (P3A); VPg (Protein 3B) (P3B) (…		Seneca Valley virus (isolate -/United States/SSV-001/2002) (SVV)	2181	Viruses, Riboviria, Orthornavirae, Pisuviricota, Pisoniviricetes, Picornavirales, Picornaviridae, Senecavirus, Senecavirus A, Seneca Valley virus (isolate -/United States/SSV-001/2002) (SVV)	ATP binding [GO:0005524]; cysteine-type endopeptidase activity [GO:0004197]; ion channel activity [GO:0005216]; Lys48-specific deubiquitinase activity [GO:1990380]; Lys63-specific deubiquitinase activity [GO:0061578]; RNA binding [GO:0003723]; RNA-directed 5'-3' RNA polymerase activity [GO:0003968]; RNA helicase activity [GO:0003724]; structural molecule activity [GO:0005198]; thiol-dependent deu…
P19712	POLG_CSFVA	Genome polyprotein [Cleaved into: N-terminal protease (N-pro) (EC 3.4.22.-) (Autoprotease p20); Capsid protein C (Core protein); E(rns) glycoprotein (gp44/48); Envelope glycoprotein E1 (gp33); Envelope glycoprotein E2 (gp55); Viroporin p7; Non-structural protein 2-3 (NS2-3); Cysteine protease NS2 (EC 3.4.22.-) (Non-structural protein 2); Serine protease NS3 (EC 3.4.21.113) (EC 3.6.1.15) (EC 3.6.4…		Classical swine fever virus (strain Alfort) (CSFV) (Hog cholera virus)	3898	Viruses, Riboviria, Orthornavirae, Kitrinoviricota, Flasuviricetes, Amarillovirales, Flaviviridae, Pestivirus, Pestivirus C, Classical swine fever virus - Alfort/187, Classical swine fever virus (strain Alfort) (CSFV) (Hog cholera virus)	ATP binding [GO:0005524]; cysteine-type endopeptidase activity [GO:0004197]; cysteine-type peptidase activity [GO:0008234]; ion channel activity [GO:0005216]; nucleoside-triphosphatase activity [GO:0017111]; ribonuclease activity [GO:0004540]; ribonuclease T2 activity [GO:0033897]; RNA binding [GO:0003723]; RNA-directed 5'-3' RNA polymerase activity [GO:0003968]; RNA helicase activity [GO:0003724…
P21530	POLG_CSFVB	Genome polyprotein [Cleaved into: N-terminal protease (N-pro) (EC 3.4.22.-) (Autoprotease p20); Capsid protein C; E(rns) glycoprotein (gp44/48); Envelope glycoprotein E1 (gp33); Envelope glycoprotein E2 (gp55); Viroporin p7; Non-structural protein 2-3 (NS2-3); Cysteine protease NS2 (EC 3.4.22.-) (Non-structural protein 2); Serine protease NS3 (EC 3.4.21.113) (EC 3.6.1.15) (EC 3.6.4.13) (Non-struc…		Classical swine fever virus (strain Brescia) (CSFV) (Hog cholera virus)	3898	Viruses, Riboviria, Orthornavirae, Kitrinoviricota, Flasuviricetes, Amarillovirales, Flaviviridae, Pestivirus, Pestivirus C, Classical swine fever virus (strain Brescia) (CSFV) (Hog cholera virus)	ATP binding [GO:0005524]; cysteine-type endopeptidase activity [GO:0004197]; ion channel activity [GO:0005216]; nucleoside-triphosphatase activity [GO:0017111]; ribonuclease T2 activity [GO:0033897]; RNA binding [GO:0003723]; RNA-directed 5'-3' RNA polymerase activity [GO:0003968]; RNA helicase activity [GO:0003724]; serine-type endopeptidase activity [GO:0004252]; serine-type exopeptidase activi…
P19711	POLG_BVDVN	Genome polyprotein [Cleaved into: N-terminal protease (N-pro) (EC 3.4.22.-) (Autoprotease p20); Capsid protein C; E(rns) glycoprotein (gp44/48); Envelope glycoprotein E1 (gp33); Envelope glycoprotein E2 (gp55); Viroporin p7; Non-structural protein 2-3; Cysteine protease NS2 (EC 3.4.22.-) (Non-structural protein 2); Serine protease NS3 (EC 3.4.21.113) (EC 3.6.1.15) (EC 3.6.4.13) (Non-structural pr…		Bovine viral diarrhea virus (isolate NADL) (BVDV) (Mucosal disease virus)	3988	Viruses, Riboviria, Orthornavirae, Kitrinoviricota, Flasuviricetes, Amarillovirales, Flaviviridae, Pestivirus, Pestivirus A, Bovine viral diarrhea virus (isolate NADL) (BVDV) (Mucosal disease virus)	ATP binding [GO:0005524]; cysteine-type endopeptidase activity [GO:0004197]; DNA/DNA annealing activity [GO:1990814]; DNA binding [GO:0003677]; identical protein binding [GO:0042802]; ion channel activity [GO:0005216]; nucleoside-triphosphatase activity [GO:0017111]; ribonuclease T2 activity [GO:0033897]; RNA binding [GO:0003723]; RNA-directed 5'-3' RNA polymerase activity [GO:0003968]; RNA helic…
Q01499	POLG_BVDVS	Genome polyprotein [Cleaved into: N-terminal protease (N-pro) (EC 3.4.22.-) (Autoprotease p20); Capsid protein C; E(rns) glycoprotein (gp44/48); Envelope glycoprotein E1 (gp33); Envelope glycoprotein E2 (gp55); Viroporin p7; Non-structural protein 2-3; Cysteine protease NS2 (EC 3.4.22.-) (Non-structural protein 2); Serine protease NS3 (EC 3.4.21.113) (EC 3.6.1.15) (EC 3.6.4.13) (Non-structural pr…		Bovine viral diarrhea virus (strain SD-1) (BVDV) (Mucosal disease virus)	3898	Viruses, Riboviria, Orthornavirae, Kitrinoviricota, Flasuviricetes, Amarillovirales, Flaviviridae, Pestivirus, Pestivirus A, Bovine viral diarrhea virus (strain SD-1) (BVDV) (Mucosal disease virus)	ATP binding [GO:0005524]; cysteine-type endopeptidase activity [GO:0004197]; ion channel activity [GO:0005216]; nucleoside-triphosphatase activity [GO:0017111]; ribonuclease T2 activity [GO:0033897]; RNA binding [GO:0003723]; RNA-directed 5'-3' RNA polymerase activity [GO:0003968]; RNA helicase activity [GO:0003724]; serine-type endopeptidase activity [GO:0004252]; serine-type exopeptidase activi…
Q96662	POLG_BVDVC	Genome polyprotein [Cleaved into: N-terminal protease (N-pro) (EC 3.4.22.-) (Autoprotease p20); Capsid protein C; E(rns) glycoprotein (gp44/48); Envelope glycoprotein E1 (gp33); Envelope glycoprotein E2 (gp55); Viroporin p7; Non-structural protein 2-3; Cysteine protease NS2 (EC 3.4.22.-) (Non-structural protein 2); Serine protease NS3 (EC 3.4.21.113) (EC 3.6.1.15) (EC 3.6.4.13) (Non-structural pr…		Bovine viral diarrhea virus (strain CP7) (BVDV) (Mucosal disease virus)	3907	Viruses, Riboviria, Orthornavirae, Kitrinoviricota, Flasuviricetes, Amarillovirales, Flaviviridae, Pestivirus, Pestivirus A, Bovine viral diarrhea virus (strain CP7) (BVDV) (Mucosal disease virus)	ATP binding [GO:0005524]; cysteine-type endopeptidase activity [GO:0004197]; ion channel activity [GO:0005216]; nucleoside-triphosphatase activity [GO:0017111]; ribonuclease T2 activity [GO:0033897]; RNA binding [GO:0003723]; RNA-directed 5'-3' RNA polymerase activity [GO:0003968]; RNA helicase activity [GO:0003724]; serine-type endopeptidase activity [GO:0004252]; serine-type exopeptidase activi…
P36287	POLG_SMSV4	Genome polyprotein [Cleaved into: NTPase (EC 3.6.1.15) (p39); Protein p30; Viral genome-linked protein (VPg) (p13); Protease-polymerase p76 (Pro-Pol) (EC 2.7.7.48) (EC 3.4.22.66)] (Fragment)	ORF1	San Miguel sea lion virus serotype 4 (SMSV-4) (SMSV serotype 4)	1214	Viruses, Riboviria, Orthornavirae, Pisuviricota, Pisoniviricetes, Picornavirales, Caliciviridae, Vesivirus, Vesicular exanthema of swine virus (VESV), San Miguel sea lion virus serotype 4 (SMSV-4) (SMSV serotype 4)	ATP binding [GO:0005524]; cysteine-type endopeptidase activity [GO:0004197]; helicase activity [GO:0004386]; nucleoside-triphosphatase activity [GO:0017111]; RNA binding [GO:0003723]; RNA-directed 5'-3' RNA polymerase activity [GO:0003968]
P18478	POLG_WMV2U	Genome polyprotein [Cleaved into: Nuclear inclusion protein A (NI-A) (NIA) (EC 3.4.22.44) (49 kDa proteinase) (49 kDa-Pro); Nuclear inclusion protein B (NI-B) (NIB) (EC 2.7.7.48) (RNA-directed RNA polymerase); Capsid protein (CP) (Coat protein)] (Fragment)		Watermelon mosaic virus II (isolate USA)	1017	Viruses, Riboviria, Orthornavirae, Pisuviricota, Stelpaviricetes, Patatavirales, Potyviridae, Potyvirus, Watermelon mosaic virus, Watermelon mosaic virus II (isolate USA)	cysteine-type peptidase activity [GO:0008234]; nucleotide binding [GO:0000166]; RNA binding [GO:0003723]; RNA-directed 5'-3' RNA polymerase activity [GO:0003968]
Q65729	POLG_BSTVG	Genome polyprotein [Cleaved into: Nuclear inclusion protein A (NI-A) (NIA) (EC 3.4.22.44) (49 kDa proteinase) (49 kDa-Pro); Nuclear inclusion protein B (NI-B) (NIB) (RNA-directed RNA polymerase) (EC 2.7.7.48); Capsid protein (CP) (Coat protein)] (Fragment)		Brome streak virus (strain German) (BStV) (Brome streak mosaic rymovirus)	942	Viruses, Riboviria, Orthornavirae, Pisuviricota, Stelpaviricetes, Patatavirales, Potyviridae, Tritimovirus, Brome streak mosaic virus, Brome streak virus (strain German) (BStV) (Brome streak mosaic rymovirus)	cysteine-type peptidase activity [GO:0008234]; nucleotide binding [GO:0000166]; RNA binding [GO:0003723]; RNA-directed 5'-3' RNA polymerase activity [GO:0003968]
Q89251	POLG_WMV2T	Genome polyprotein [Cleaved into: Nuclear inclusion protein B (NI-B) (NIB) (RNA-directed RNA polymerase) (EC 2.7.7.48); Capsid protein (CP) (Coat protein)] (Fragment)		Watermelon mosaic virus II (isolate Tonga) (Vanilla necrosis potyvirus) (VNV)	455	Viruses, Riboviria, Orthornavirae, Pisuviricota, Stelpaviricetes, Patatavirales, Potyviridae, Potyvirus, Watermelon mosaic virus, Watermelon mosaic virus II (isolate Tonga) (Vanilla necrosis potyvirus) (VNV)	RNA binding [GO:0003723]; RNA-directed 5'-3' RNA polymerase activity [GO:0003968]
P19724	POLG_PRSVW	Genome polyprotein [Cleaved into: Nuclear inclusion protein B (NI-B) (NIB) (RNA-directed RNA polymerase) (EC 2.7.7.48); Capsid protein (CP) (Coat protein)] (Fragment)		Papaya ringspot virus (strain W)	675	Viruses, Riboviria, Orthornavirae, Pisuviricota, Stelpaviricetes, Patatavirales, Potyviridae, Potyvirus, Papaya ringspot virus, Papaya ringspot virus (strain W)	nucleotide binding [GO:0000166]; RNA binding [GO:0003723]; RNA-directed 5'-3' RNA polymerase activity [GO:0003968]
P11897	POLG_PVYYO	Genome polyprotein [Cleaved into: Nuclear inclusion protein B (NI-B) (NIB) (RNA-directed RNA polymerase) (EC 2.7.7.48); Capsid protein (CP) (Coat protein)] (Fragment)		Potato virus Y (strain Yo) (PVY)	284	Viruses, Riboviria, Orthornavirae, Pisuviricota, Stelpaviricetes, Patatavirales, Potyviridae, Potyvirus, Potato virus Y, Potato virus Y (strain Yo) (PVY)	RNA-directed 5'-3' RNA polymerase activity [GO:0003968]
P22556	POLG_TAMV	Genome polyprotein [Cleaved into: Nuclear inclusion protein B (NI-B) (NIB) (RNA-directed RNA polymerase) (EC 2.7.7.48); Capsid protein (CP) (Coat protein)] (Fragment)		Tamarillo mosaic virus	279	Viruses, Riboviria, Orthornavirae, Pisuviricota, Stelpaviricetes, Patatavirales, Potyviridae, Potyvirus, Potato virus A (PVA), Tamarillo mosaic virus	RNA-directed 5'-3' RNA polymerase activity [GO:0003968]
P20235	POLG_WMV2A	Genome polyprotein [Cleaved into: Nuclear inclusion protein B (NI-B) (NIB) (RNA-directed RNA polymerase) (EC 2.7.7.48); Capsid protein (CP) (Coat protein)] (Fragment)		Watermelon mosaic virus II (isolate Australia)	302	Viruses, Riboviria, Orthornavirae, Pisuviricota, Stelpaviricetes, Patatavirales, Potyviridae, Potyvirus, Watermelon mosaic virus, Watermelon mosaic virus II (isolate Australia)	RNA-directed 5'-3' RNA polymerase activity [GO:0003968]
P32652	POLG_MDMV	Genome polyprotein [Cleaved into: Nuclear inclusion protein B (NI-B) (NIB) (RNA-directed RNA polymerase) (EC 2.7.7.48); Capsid protein (CP) (Coat protein)] (Fragment)		Maize dwarf mosaic virus (MDMV)	380	Viruses, Riboviria, Orthornavirae, Pisuviricota, Stelpaviricetes, Patatavirales, Potyviridae, Potyvirus, Maize dwarf mosaic virus (MDMV)	RNA-directed 5'-3' RNA polymerase activity [GO:0003968]
P07993	POLG_PEMV	Genome polyprotein [Cleaved into: Nuclear inclusion protein B (NI-B) (NIB) (RNA-directed RNA polymerase) (EC 2.7.7.48); Capsid protein (CP) (Coat protein)] (Fragment)		Pepper mottle virus (PeMV)	381	Viruses, Riboviria, Orthornavirae, Pisuviricota, Stelpaviricetes, Patatavirales, Potyviridae, Potyvirus, Pepper mottle virus (PeMV)	RNA-directed 5'-3' RNA polymerase activity [GO:0003968]
P25242	POLG_SUMVS	Genome polyprotein [Cleaved into: Nuclear inclusion protein B (NI-B) (NIB) (RNA-directed RNA polymerase) (EC 2.7.7.48); Capsid protein (CP) (Coat protein)] (Fragment)		Sugarcane mosaic virus (strain SC)	365	Viruses, Riboviria, Orthornavirae, Pisuviricota, Stelpaviricetes, Patatavirales, Potyviridae, Potyvirus, Sugarcane mosaic virus, Sugarcane mosaic virus (strain SC)	RNA-directed 5'-3' RNA polymerase activity [GO:0003968]
P20177	POLG_CYVV	Genome polyprotein [Cleaved into: Nuclear inclusion protein B (NI-B) (NIB) (RNA-directed RNA polymerase) (EC 2.7.7.48); Capsid protein (CP) (Coat protein)] (Fragment)		Clover yellow vein virus	391	Viruses, Riboviria, Orthornavirae, Pisuviricota, Stelpaviricetes, Patatavirales, Potyviridae, Potyvirus, Clover yellow vein virus	RNA-directed 5'-3' RNA polymerase activity [GO:0003968]
P21294	POLG_PVYCH	Genome polyprotein [Cleaved into: Nuclear inclusion protein B (NI-B) (NIB) (RNA-directed RNA polymerase) (EC 2.7.7.48); Capsid protein (CP) (Coat protein)] (Fragment)		Potato virus Y (strain Chinese) (PVY)	327	Viruses, Riboviria, Orthornavirae, Pisuviricota, Stelpaviricetes, Patatavirales, Potyviridae, Potyvirus, Potato virus Y, Potato virus Y (strain Chinese) (PVY)	RNA-directed 5'-3' RNA polymerase activity [GO:0003968]
P19723	POLG_PRSVP	Genome polyprotein [Cleaved into: Nuclear inclusion protein B (NI-B) (NIB) (RNA-directed RNA polymerase) (EC 2.7.7.48); Capsid protein (CP) (Coat protein)] (Fragment)		Papaya ringspot virus (strain P / mutant HA 5-1)	675	Viruses, Riboviria, Orthornavirae, Pisuviricota, Stelpaviricetes, Patatavirales, Potyviridae, Potyvirus, Papaya ringspot virus, Papaya ringspot virus P, Papaya ringspot virus (strain P / mutant HA 5-1)	nucleotide binding [GO:0000166]; RNA binding [GO:0003723]; RNA-directed 5'-3' RNA polymerase activity [GO:0003968]
P31999	POLG_LMV0	Genome polyprotein [Cleaved into: P1 proteinase (EC 3.4.-.-) (N-terminal protein); Helper component proteinase (HC-pro) (EC 3.4.22.45); Protein P3; 6 kDa protein 1 (6K1); Cytoplasmic inclusion protein (CI) (EC 3.6.4.-); 6 kDa protein 2 (6K2); Viral genome-linked protein (VPg); Nuclear inclusion protein A (NI-a) (NIa) (EC 3.4.22.44) (49 kDa proteinase) (49 kDa-Pro) (NIa-pro); Nuclear inclusion pro…		Lettuce mosaic virus (strain 0 / isolate French) (LMV)	3255	Viruses, Riboviria, Orthornavirae, Pisuviricota, Stelpaviricetes, Patatavirales, Potyviridae, Potyvirus, Lettuce mosaic virus, Lettuce mosaic virus (strain 0 / isolate French) (LMV)	ATP binding [GO:0005524]; cysteine-type endopeptidase activity [GO:0004197]; helicase activity [GO:0004386]; hydrolase activity, acting on acid anhydrides, in phosphorus-containing anhydrides [GO:0016818]; RNA binding [GO:0003723]; RNA-directed 5'-3' RNA polymerase activity [GO:0003968]; serine-type peptidase activity [GO:0008236]; structural molecule activity [GO:0005198]
P18247	POLG_PVYN	Genome polyprotein [Cleaved into: P1 proteinase (EC 3.4.-.-) (N-terminal protein); Helper component proteinase (HC-pro) (EC 3.4.22.45); Protein P3; 6 kDa protein 1 (6K1); Cytoplasmic inclusion protein (CI) (EC 3.6.4.-); 6 kDa protein 2 (6K2); Viral genome-linked protein (VPg); Nuclear inclusion protein A (NI-a) (NIa) (EC 3.4.22.44) (49 kDa proteinase) (49 kDa-Pro) (NIa-pro); Nuclear inclusion pro…		Potato virus Y (strain N) (PVY)	3063	Viruses, Riboviria, Orthornavirae, Pisuviricota, Stelpaviricetes, Patatavirales, Potyviridae, Potyvirus, Potato virus Y, Potato virus Y (strain N) (PVY)	ATP binding [GO:0005524]; cysteine-type endopeptidase activity [GO:0004197]; helicase activity [GO:0004386]; hydrolase activity, acting on acid anhydrides, in phosphorus-containing anhydrides [GO:0016818]; RNA binding [GO:0003723]; RNA-directed 5'-3' RNA polymerase activity [GO:0003968]; serine-type peptidase activity [GO:0008236]; structural molecule activity [GO:0005198]
P13529	POLG_PPVD	Genome polyprotein [Cleaved into: P1 proteinase (EC 3.4.-.-) (N-terminal protein); Helper component proteinase (HC-pro) (EC 3.4.22.45); Protein P3; 6 kDa protein 1 (6K1); Cytoplasmic inclusion protein (CI) (EC 3.6.4.-); 6 kDa protein 2 (6K2); Viral genome-linked protein (VPg); Nuclear inclusion protein A (NI-a) (NIa) (EC 3.4.22.44) (49 kDa proteinase) (49 kDa-Pro) (NIa-pro); Nuclear inclusion pro…		Plum pox potyvirus (strain D) (PPV)	3141	Viruses, Riboviria, Orthornavirae, Pisuviricota, Stelpaviricetes, Patatavirales, Potyviridae, Potyvirus, Plum pox virus, Plum pox potyvirus (strain D) (PPV)	ATP binding [GO:0005524]; cysteine-type endopeptidase activity [GO:0004197]; helicase activity [GO:0004386]; hydrolase activity, acting on acid anhydrides, in phosphorus-containing anhydrides [GO:0016818]; RNA binding [GO:0003723]; RNA-directed 5'-3' RNA polymerase activity [GO:0003968]; serine-type peptidase activity [GO:0008236]; structural molecule activity [GO:0005198]
Q01500	POLG_PEMVC	Genome polyprotein [Cleaved into: P1 proteinase (EC 3.4.-.-) (N-terminal protein); Helper component proteinase (HC-pro) (EC 3.4.22.45); Protein P3; 6 kDa protein 1 (6K1); Cytoplasmic inclusion protein (CI) (EC 3.6.4.-); 6 kDa protein 2 (6K2); Viral genome-linked protein (VPg); Nuclear inclusion protein A (NI-a) (NIa) (EC 3.4.22.44) (49 kDa proteinase) (49 kDa-Pro) (NIa-pro); Nuclear inclusion pro…		Pepper mottle virus (isolate California) (PeMV) (PepMoV C)	3068	Viruses, Riboviria, Orthornavirae, Pisuviricota, Stelpaviricetes, Patatavirales, Potyviridae, Potyvirus, Pepper mottle virus (PeMV), Pepper mottle virus (isolate California) (PeMV) (PepMoV C)	ATP binding [GO:0005524]; cysteine-type endopeptidase activity [GO:0004197]; helicase activity [GO:0004386]; hydrolase activity, acting on acid anhydrides, in phosphorus-containing anhydrides [GO:0016818]; RNA binding [GO:0003723]; RNA-directed 5'-3' RNA polymerase activity [GO:0003968]; serine-type peptidase activity [GO:0008236]; structural molecule activity [GO:0005198]
P89509	POLG_TUMVJ	Genome polyprotein [Cleaved into: P1 proteinase (EC 3.4.-.-) (N-terminal protein); Helper component proteinase (HC-pro) (EC 3.4.22.45); Protein P3; 6 kDa protein 1 (6K1); Cytoplasmic inclusion protein (CI) (EC 3.6.4.-); 6 kDa protein 2 (6K2); Viral genome-linked protein (VPg); Nuclear inclusion protein A (NI-a) (NIa) (EC 3.4.22.44) (49 kDa proteinase) (49 kDa-Pro) (NIa-pro); Nuclear inclusion pro…		Turnip mosaic virus (strain Japanese) (TuMV)	3164	Viruses, Riboviria, Orthornavirae, Pisuviricota, Stelpaviricetes, Patatavirales, Potyviridae, Potyvirus, Turnip mosaic virus (strain Japanese) (TuMV)	ATP binding [GO:0005524]; cysteine-type endopeptidase activity [GO:0004197]; helicase activity [GO:0004386]; hydrolase activity, acting on acid anhydrides, in phosphorus-containing anhydrides [GO:0016818]; RNA binding [GO:0003723]; RNA-directed 5'-3' RNA polymerase activity [GO:0003968]; serine-type peptidase activity [GO:0008236]; structural molecule activity [GO:0005198]
Q85197	POLG_PVMA	Genome polyprotein [Cleaved into: P1 proteinase (EC 3.4.-.-) (N-terminal protein); Helper component proteinase (HC-pro) (EC 3.4.22.45); Protein P3; 6 kDa protein 1 (6K1); Cytoplasmic inclusion protein (CI) (EC 3.6.4.-); 6 kDa protein 2 (6K2); Viral genome-linked protein (VPg); Nuclear inclusion protein A (NI-a) (NIa) (EC 3.4.22.44) (49 kDa proteinase) (49 kDa-Pro) (NIa-pro); Nuclear inclusion pro…		Potato virus A (PVA)	3059	Viruses, Riboviria, Orthornavirae, Pisuviricota, Stelpaviricetes, Patatavirales, Potyviridae, Potyvirus, Potato virus A (PVA)	ATP binding [GO:0005524]; cysteine-type endopeptidase activity [GO:0004197]; helicase activity [GO:0004386]; hydrolase activity, acting on acid anhydrides, in phosphorus-containing anhydrides [GO:0016818]; RNA binding [GO:0003723]; RNA-directed 5'-3' RNA polymerase activity [GO:0003968]; serine-type peptidase activity [GO:0008236]; structural molecule activity [GO:0005198]
Q01901	POLG_PRSVH	Genome polyprotein [Cleaved into: P1 proteinase (EC 3.4.-.-) (N-terminal protein); Helper component proteinase (HC-pro) (EC 3.4.22.45); Protein P3; 6 kDa protein 1 (6K1); Cytoplasmic inclusion protein (CI) (EC 3.6.4.-); 6 kDa protein 2 (6K2); Viral genome-linked protein (VPg); Nuclear inclusion protein A (NI-a) (NIa) (EC 3.4.22.44) (49 kDa proteinase) (49 kDa-Pro) (NIa-pro); Nuclear inclusion pro…		Papaya ringspot virus (strain P / mutant HA)	3344	Viruses, Riboviria, Orthornavirae, Pisuviricota, Stelpaviricetes, Patatavirales, Potyviridae, Potyvirus, Papaya ringspot virus, Papaya ringspot virus P, Papaya ringspot virus (strain P / mutant HA)	ATP binding [GO:0005524]; cysteine-type endopeptidase activity [GO:0004197]; helicase activity [GO:0004386]; hydrolase activity, acting on acid anhydrides, in phosphorus-containing anhydrides [GO:0016818]; RNA binding [GO:0003723]; RNA-directed 5'-3' RNA polymerase activity [GO:0003968]; serine-type peptidase activity [GO:0008236]; structural molecule activity [GO:0005198]
P17766	POLG_PPVNA	Genome polyprotein [Cleaved into: P1 proteinase (EC 3.4.-.-) (N-terminal protein); Helper component proteinase (HC-pro) (EC 3.4.22.45); Protein P3; 6 kDa protein 1 (6K1); Cytoplasmic inclusion protein (CI) (EC 3.6.4.-); 6 kDa protein 2 (6K2); Viral genome-linked protein (VPg); Nuclear inclusion protein A (NI-a) (NIa) (EC 3.4.22.44) (49 kDa proteinase) (49 kDa-Pro) (NIa-pro); Nuclear inclusion pro…		Plum pox potyvirus (isolate NAT) (PPV)	3125	Viruses, Riboviria, Orthornavirae, Pisuviricota, Stelpaviricetes, Patatavirales, Potyviridae, Potyvirus, Plum pox virus, Plum pox potyvirus (isolate NAT) (PPV)	ATP binding [GO:0005524]; cysteine-type endopeptidase activity [GO:0004197]; helicase activity [GO:0004386]; hydrolase activity, acting on acid anhydrides, in phosphorus-containing anhydrides [GO:0016818]; RNA binding [GO:0003723]; RNA-directed 5'-3' RNA polymerase activity [GO:0003968]; serine-type peptidase activity [GO:0008236]; structural molecule activity [GO:0005198]
P21231	POLG_SBMVN	Genome polyprotein [Cleaved into: P1 proteinase (EC 3.4.-.-) (N-terminal protein); Helper component proteinase (HC-pro) (EC 3.4.22.45); Protein P3; 6 kDa protein 1 (6K1); Cytoplasmic inclusion protein (CI) (EC 3.6.4.-); 6 kDa protein 2 (6K2); Viral genome-linked protein (VPg); Nuclear inclusion protein A (NI-a) (NIa) (EC 3.4.22.44) (49 kDa proteinase) (49 kDa-Pro) (NIa-pro); Nuclear inclusion pro…		Soybean mosaic virus (strain N) (SMV)	3066	Viruses, Riboviria, Orthornavirae, Pisuviricota, Stelpaviricetes, Patatavirales, Potyviridae, Potyvirus, Soybean mosaic virus, Soybean mosaic virus (strain N) (SMV)	ATP binding [GO:0005524]; cysteine-type endopeptidase activity [GO:0004197]; helicase activity [GO:0004386]; hydrolase activity, acting on acid anhydrides, in phosphorus-containing anhydrides [GO:0016818]; RNA binding [GO:0003723]; RNA-directed 5'-3' RNA polymerase activity [GO:0003968]; serine-type peptidase activity [GO:0008236]; structural molecule activity [GO:0005198]
O56075	POLG_PEMVM	Genome polyprotein [Cleaved into: P1 proteinase (EC 3.4.-.-) (N-terminal protein); Helper component proteinase (HC-pro) (EC 3.4.22.45); Protein P3; 6 kDa protein 1 (6K1); Cytoplasmic inclusion protein (CI) (EC 3.6.4.-); 6 kDa protein 2 (6K2); Viral genome-linked protein (VPg); Nuclear inclusion protein A (NI-a) (NIa) (EC 3.4.22.44) (49 kDa proteinase) (49 kDa-Pro) (NIa-pro); Nuclear inclusion pro…		Peanut mottle virus (strain M)	3099	Viruses, Riboviria, Orthornavirae, Pisuviricota, Stelpaviricetes, Patatavirales, Potyviridae, Potyvirus, Peanut mottle virus, Peanut mottle virus (strain M)	ATP binding [GO:0005524]; cysteine-type endopeptidase activity [GO:0004197]; helicase activity [GO:0004386]; hydrolase activity, acting on acid anhydrides, in phosphorus-containing anhydrides [GO:0016818]; RNA binding [GO:0003723]; RNA-directed 5'-3' RNA polymerase activity [GO:0003968]; serine-type peptidase activity [GO:0008236]; structural molecule activity [GO:0005198]
P18479	POLG_ZYMVC	Genome polyprotein [Cleaved into: P1 proteinase (EC 3.4.-.-) (N-terminal protein); Helper component proteinase (HC-pro) (EC 3.4.22.45); Protein P3; 6 kDa protein 1 (6K1); Cytoplasmic inclusion protein (CI) (EC 3.6.4.-); 6 kDa protein 2 (6K2); Viral genome-linked protein (VPg); Nuclear inclusion protein A (NI-a) (NIa) (EC 3.4.22.44) (49 kDa proteinase) (49 kDa-Pro) (NIa-pro); Nuclear inclusion pro…		Zucchini yellow mosaic virus (strain California) (ZYMV)	3080	Viruses, Riboviria, Orthornavirae, Pisuviricota, Stelpaviricetes, Patatavirales, Potyviridae, Potyvirus, Zucchini yellow mosaic virus, Zucchini yellow mosaic virus (strain California) (ZYMV)	ATP binding [GO:0005524]; cysteine-type endopeptidase activity [GO:0004197]; helicase activity [GO:0004386]; hydrolase activity, acting on acid anhydrides, in phosphorus-containing anhydrides [GO:0016818]; RNA binding [GO:0003723]; RNA-directed 5'-3' RNA polymerase activity [GO:0003968]; serine-type peptidase activity [GO:0008236]; structural molecule activity [GO:0005198]
Q84934	POLG_PPVSK	Genome polyprotein [Cleaved into: P1 proteinase (EC 3.4.-.-) (N-terminal protein); Helper component proteinase (HC-pro) (EC 3.4.22.45); Protein P3; 6 kDa protein 1 (6K1); Cytoplasmic inclusion protein (CI) (EC 3.6.4.-); 6 kDa protein 2 (6K2); Viral genome-linked protein (VPg); Nuclear inclusion protein A (NI-a) (NIa) (EC 3.4.22.44) (49 kDa proteinase) (49 kDa-Pro) (NIa-pro); Nuclear inclusion pro…		Plum pox potyvirus (strain SK 68) (PPV)	3140	Viruses, Riboviria, Orthornavirae, Pisuviricota, Stelpaviricetes, Patatavirales, Potyviridae, Potyvirus, Plum pox virus, Plum pox potyvirus (strain SK 68) (PPV)	ATP binding [GO:0005524]; cysteine-type endopeptidase activity [GO:0004197]; helicase activity [GO:0004386]; hydrolase activity, acting on acid anhydrides, in phosphorus-containing anhydrides [GO:0016818]; RNA binding [GO:0003723]; RNA-directed 5'-3' RNA polymerase activity [GO:0003968]; serine-type peptidase activity [GO:0008236]; structural molecule activity [GO:0005198]
P29152	POLG_PSBMV	Genome polyprotein [Cleaved into: P1 proteinase (EC 3.4.-.-) (N-terminal protein); Helper component proteinase (HC-pro) (EC 3.4.22.45); Protein P3; 6 kDa protein 1 (6K1); Cytoplasmic inclusion protein (CI) (EC 3.6.4.-); 6 kDa protein 2 (6K2); Viral genome-linked protein (VPg); Nuclear inclusion protein A (NI-a) (NIa) (EC 3.4.22.44) (49 kDa proteinase) (49 kDa-Pro) (NIa-pro); Nuclear inclusion pro…		Pea seed-borne mosaic virus (strain DPD1)	3206	Viruses, Riboviria, Orthornavirae, Pisuviricota, Stelpaviricetes, Patatavirales, Potyviridae, Potyvirus, Pea seed-borne mosaic virus, Pea seed-borne mosaic virus (strain DPD1)	ATP binding [GO:0005524]; cysteine-type endopeptidase activity [GO:0004197]; helicase activity [GO:0004386]; hydrolase activity, acting on acid anhydrides, in phosphorus-containing anhydrides [GO:0016818]; RNA binding [GO:0003723]; RNA-directed 5'-3' RNA polymerase activity [GO:0003968]; serine-type peptidase activity [GO:0008236]; structural molecule activity [GO:0005198]
P89876	POLG_LMVE	Genome polyprotein [Cleaved into: P1 proteinase (EC 3.4.-.-) (N-terminal protein); Helper component proteinase (HC-pro) (EC 3.4.22.45); Protein P3; 6 kDa protein 1 (6K1); Cytoplasmic inclusion protein (CI) (EC 3.6.4.-); 6 kDa protein 2 (6K2); Viral genome-linked protein (VPg); Nuclear inclusion protein A (NI-a) (NIa) (EC 3.4.22.44) (49 kDa proteinase) (49 kDa-Pro) (NIa-pro); Nuclear inclusion pro…		Lettuce mosaic virus (strain E) (LMV)	3255	Viruses, Riboviria, Orthornavirae, Pisuviricota, Stelpaviricetes, Patatavirales, Potyviridae, Potyvirus, Lettuce mosaic virus, Lettuce mosaic virus (strain E) (LMV)	ATP binding [GO:0005524]; cysteine-type endopeptidase activity [GO:0004197]; helicase activity [GO:0004386]; hydrolase activity, acting on acid anhydrides, in phosphorus-containing anhydrides [GO:0016818]; RNA binding [GO:0003723]; RNA-directed 5'-3' RNA polymerase activity [GO:0003968]; serine-type peptidase activity [GO:0008236]; structural molecule activity [GO:0005198]
Q02597	POLG_TUMVQ	Genome polyprotein [Cleaved into: P1 proteinase (EC 3.4.-.-) (N-terminal protein); Helper component proteinase (HC-pro) (EC 3.4.22.45); Protein P3; 6 kDa protein 1 (6K1); Cytoplasmic inclusion protein (CI) (EC 3.6.4.-); 6 kDa protein 2 (6K2); Viral genome-linked protein (VPg); Nuclear inclusion protein A (NI-a) (NIa) (EC 3.4.22.44) (49 kDa proteinase) (49 kDa-Pro) (NIa-pro); Nuclear inclusion pro…		Turnip mosaic virus (strain Quebec) (TuMV)	3163	Viruses, Riboviria, Orthornavirae, Pisuviricota, Stelpaviricetes, Patatavirales, Potyviridae, Potyvirus, Turnip mosaic virus (strain Japanese) (TuMV), Turnip mosaic virus (strain Quebec) (TuMV)	ATP binding [GO:0005524]; cysteine-type endopeptidase activity [GO:0004197]; helicase activity [GO:0004386]; hydrolase activity, acting on acid anhydrides, in phosphorus-containing anhydrides [GO:0016818]; RNA binding [GO:0003723]; RNA-directed 5'-3' RNA polymerase activity [GO:0003968]; serine-type peptidase activity [GO:0008236]; structural molecule activity [GO:0005198]
P04517	POLG_TEV	Genome polyprotein [Cleaved into: P1 proteinase (EC 3.4.-.-) (N-terminal protein); Helper component proteinase (HC-pro) (EC 3.4.22.45); Protein P3; 6 kDa protein 1 (6K1); Cytoplasmic inclusion protein (CI) (EC 3.6.4.-); 6 kDa protein 2 (6K2); Viral genome-linked protein (VPg); Nuclear inclusion protein A (NI-a) (NIa) (EC 3.4.22.44) (49 kDa proteinase) (49 kDa-Pro) (NIa-pro); Nuclear inclusion pro…		Tobacco etch virus (TEV)	3054	Viruses, Riboviria, Orthornavirae, Pisuviricota, Stelpaviricetes, Patatavirales, Potyviridae, Potyvirus, Tobacco etch virus (TEV)	ATP binding [GO:0005524]; cysteine-type endopeptidase activity [GO:0004197]; helicase activity [GO:0004386]; hydrolase activity, acting on acid anhydrides, in phosphorus-containing anhydrides [GO:0016818]; RNA binding [GO:0003723]; RNA-directed 5'-3' RNA polymerase activity [GO:0003968]; serine-type peptidase activity [GO:0008236]; structural molecule activity [GO:0005198]
Q90069	POLG_SBMVG	Genome polyprotein [Cleaved into: P1 proteinase (EC 3.4.-.-) (N-terminal protein); Helper component proteinase (HC-pro) (EC 3.4.22.45); Protein P3; 6 kDa protein 1 (6K1); Cytoplasmic inclusion protein (CI) (EC 3.6.4.-); 6 kDa protein 2 (6K2); Viral genome-linked protein (VPg); Nuclear inclusion protein A (NI-a) (NIa) (EC 3.4.22.44) (49 kDa proteinase) (49 kDa-Pro) (NIa-pro); Nuclear inclusion pro…		Soybean mosaic virus (strain G2) (SMV)	3066	Viruses, Riboviria, Orthornavirae, Pisuviricota, Stelpaviricetes, Patatavirales, Potyviridae, Potyvirus, Soybean mosaic virus, Soybean mosaic virus (strain G2) (SMV)	ATP binding [GO:0005524]; cysteine-type endopeptidase activity [GO:0004197]; helicase activity [GO:0004386]; hydrolase activity, acting on acid anhydrides, in phosphorus-containing anhydrides [GO:0016818]; RNA binding [GO:0003723]; RNA-directed 5'-3' RNA polymerase activity [GO:0003968]; serine-type peptidase activity [GO:0008236]; structural molecule activity [GO:0005198]
Q6XW15	POLG_BTMV	Genome polyprotein [Cleaved into: P1 proteinase (EC 3.4.-.-) (N-terminal protein); Helper component proteinase (HC-pro) (EC 3.4.22.45); Protein P3; 6 kDa protein 1 (6K1); Cytoplasmic inclusion protein (CI) (EC 3.6.4.-); 6 kDa protein 2 (6K2); Viral genome-linked protein (VPg); Nuclear inclusion protein A (NI-a) (NIa) (EC 3.4.22.44) (49 kDa proteinase) (49 kDa-Pro) (NIa-pro); Nuclear inclusion pro…		Beet mosaic virus (BtMV)	3085	Viruses, Riboviria, Orthornavirae, Pisuviricota, Stelpaviricetes, Patatavirales, Potyviridae, Potyvirus, Beet mosaic virus (BtMV)	ATP binding [GO:0005524]; cysteine-type endopeptidase activity [GO:0004197]; helicase activity [GO:0004386]; hydrolase activity, acting on acid anhydrides, in phosphorus-containing anhydrides [GO:0016818]; RNA binding [GO:0003723]; RNA-directed 5'-3' RNA polymerase activity [GO:0003968]; serine-type peptidase activity [GO:0008236]; structural molecule activity [GO:0005198]
A0AUJ5	POLG_BVY3	Genome polyprotein [Cleaved into: P1 proteinase (EC 3.4.-.-) (N-terminal protein); Helper component proteinase (HC-pro) (EC 3.4.22.45); Protein P3; 6 kDa protein 1 (6K1); Cytoplasmic inclusion protein (CI) (EC 3.6.4.-); 6 kDa protein 2 (6K2); Viral genome-linked protein (VPg); Nuclear inclusion protein A (NI-a) (NIa) (EC 3.4.22.44) (49 kDa proteinase) (49 kDa-Pro) (NIa-pro); Nuclear inclusion pro…		Blackberry virus Y (isolate Blackberry plant/USA:Arkansas/C3ARK/2005) (BVY)	3491	Viruses, Riboviria, Orthornavirae, Pisuviricota, Stelpaviricetes, Patatavirales, Potyviridae, Brambyvirus, Blackberry virus Y, Blackberry virus Y (isolate Blackberry plant/USA:Arkansas/C3ARK/2005) (BVY)	ATP binding [GO:0005524]; cysteine-type endopeptidase activity [GO:0004197]; dioxygenase activity [GO:0051213]; helicase activity [GO:0004386]; hydrolase activity, acting on acid anhydrides, in phosphorus-containing anhydrides [GO:0016818]; metal ion binding [GO:0046872]; RNA binding [GO:0003723]; RNA-directed 5'-3' RNA polymerase activity [GO:0003968]; serine-type peptidase activity [GO:0008236]…
P17765	POLG_BYMV	Genome polyprotein [Cleaved into: P1 proteinase (EC 3.4.-.-) (N-terminal protein); Helper component proteinase (HC-pro) (EC 3.4.22.45); Protein P3; 6 kDa protein 1 (6K1); Cytoplasmic inclusion protein (CI) (EC 3.6.4.-); 6 kDa protein 2 (6K2); Viral genome-linked protein (VPg); Nuclear inclusion protein A (NI-a) (NIa) (EC 3.4.22.44) (49 kDa proteinase) (49 kDa-Pro) (NIa-pro); Nuclear inclusion pro…		Bean yellow mosaic virus	3056	Viruses, Riboviria, Orthornavirae, Pisuviricota, Stelpaviricetes, Patatavirales, Potyviridae, Potyvirus, Bean yellow mosaic virus	ATP binding [GO:0005524]; cysteine-type endopeptidase activity [GO:0004197]; helicase activity [GO:0004386]; hydrolase activity, acting on acid anhydrides, in phosphorus-containing anhydrides [GO:0016818]; RNA binding [GO:0003723]; RNA-directed 5'-3' RNA polymerase activity [GO:0003968]; serine-type peptidase activity [GO:0008236]; structural molecule activity [GO:0005198]
Q89330	POLG_ZYMVR	Genome polyprotein [Cleaved into: P1 proteinase (EC 3.4.-.-) (N-terminal protein); Helper component proteinase (HC-pro) (EC 3.4.22.45); Protein P3; 6 kDa protein 1 (6K1); Cytoplasmic inclusion protein (CI) (EC 3.6.4.-); 6 kDa protein 2 (6K2); Viral genome-linked protein (VPg); Nuclear inclusion protein A (NI-a) (NIa) (EC 3.4.22.44) (49 kDa proteinase) (49 kDa-Pro) (NIa-pro); Nuclear inclusion pro…		Zucchini yellow mosaic virus (strain Reunion Island) (ZYMV)	3083	Viruses, Riboviria, Orthornavirae, Pisuviricota, Stelpaviricetes, Patatavirales, Potyviridae, Potyvirus, Zucchini yellow mosaic virus, Zucchini yellow mosaic virus (strain Reunion Island) (ZYMV)	ATP binding [GO:0005524]; cysteine-type endopeptidase activity [GO:0004197]; helicase activity [GO:0004386]; hydrolase activity, acting on acid anhydrides, in phosphorus-containing anhydrides [GO:0016818]; RNA binding [GO:0003723]; RNA-directed 5'-3' RNA polymerase activity [GO:0003968]; serine-type peptidase activity [GO:0008236]; structural molecule activity [GO:0005198]
P17767	POLG_PPVRA	Genome polyprotein [Cleaved into: P1 proteinase (EC 3.4.-.-) (N-terminal protein); Helper component proteinase (HC-pro) (EC 3.4.22.45); Protein P3; 6 kDa protein 1 (6K1); Cytoplasmic inclusion protein (CI) (EC 3.6.4.-); 6 kDa protein 2 (6K2); Viral genome-linked protein (VPg); Nuclear inclusion protein A (NI-a) (NIa) (EC 3.4.22.44) (49 kDa proteinase) (49 kDa-Pro) (NIa-pro); Nuclear inclusion pro…		Plum pox potyvirus (strain Rankovic) (PPV)	3140	Viruses, Riboviria, Orthornavirae, Pisuviricota, Stelpaviricetes, Patatavirales, Potyviridae, Potyvirus, Plum pox virus, Plum pox potyvirus (strain Rankovic) (PPV)	ATP binding [GO:0005524]; cysteine-type endopeptidase activity [GO:0004197]; helicase activity [GO:0004386]; hydrolase activity, acting on acid anhydrides, in phosphorus-containing anhydrides [GO:0016818]; RNA binding [GO:0003723]; RNA-directed 5'-3' RNA polymerase activity [GO:0003968]; serine-type peptidase activity [GO:0008236]; structural molecule activity [GO:0005198]
Q02963	POLG_PVYHU	Genome polyprotein [Cleaved into: P1 proteinase (EC 3.4.-.-) (N-terminal protein); Helper component proteinase (HC-pro) (EC 3.4.22.45); Protein P3; 6 kDa protein 1 (6K1); Cytoplasmic inclusion protein (CI) (EC 3.6.4.-); 6 kDa protein 2 (6K2); Viral genome-linked protein (VPg); Nuclear inclusion protein A (NI-a) (NIa) (EC 3.4.22.44) (49 kDa proteinase) (49 kDa-Pro) (NIa-pro); Nuclear inclusion pro…		Potato virus Y (strain Hungarian) (PVY)	3061	Viruses, Riboviria, Orthornavirae, Pisuviricota, Stelpaviricetes, Patatavirales, Potyviridae, Potyvirus, Potato virus Y, Potato virus Y (strain Hungarian) (PVY)	ATP binding [GO:0005524]; cysteine-type endopeptidase activity [GO:0004197]; helicase activity [GO:0004386]; hydrolase activity, acting on acid anhydrides, in phosphorus-containing anhydrides [GO:0016818]; RNA binding [GO:0003723]; RNA-directed 5'-3' RNA polymerase activity [GO:0003968]; serine-type peptidase activity [GO:0008236]; structural molecule activity [GO:0005198]
O36979	POLG_ZYMVS	Genome polyprotein [Cleaved into: P1 proteinase (EC 3.4.-.-) (N-terminal protein); Helper component proteinase (HC-pro) (EC 3.4.22.45); Protein P3; 6 kDa protein 1 (6K1); Cytoplasmic inclusion protein (CI) (EC 3.6.4.-); 6 kDa protein 2 (6K2); Viral genome-linked protein (VPg); Nuclear inclusion protein A (NI-a) (NIa) (EC 3.4.22.44) (49 kDa proteinase) (49 kDa-Pro) (NIa-pro); Nuclear inclusion pro…		Zucchini yellow mosaic virus (strain Singapore) (ZYMV)	3083	Viruses, Riboviria, Orthornavirae, Pisuviricota, Stelpaviricetes, Patatavirales, Potyviridae, Potyvirus, Zucchini yellow mosaic virus, Zucchini yellow mosaic virus (strain Singapore) (ZYMV)	ATP binding [GO:0005524]; cysteine-type endopeptidase activity [GO:0004197]; helicase activity [GO:0004386]; hydrolase activity, acting on acid anhydrides, in phosphorus-containing anhydrides [GO:0016818]; RNA binding [GO:0003723]; RNA-directed 5'-3' RNA polymerase activity [GO:0003968]; structural molecule activity [GO:0005198]
P09814	POLG_TVMV	Genome polyprotein [Cleaved into: P1 proteinase (EC 3.4.-.-) (N-terminal protein); Helper component proteinase (HC-pro) (EC 3.4.22.45); Protein P3; 6 kDa protein 1 (6K1); Cytoplasmic inclusion protein (CI) (EC 3.6.4.-); 6 kDa protein 2 (6K2); Viral genome-linked protein (VPg); Nuclear inclusion protein A (NI-a) (NIa) (EC 3.4.22.44) (49 kDa proteinase) (49 kDa-Pro) (NIa-pro); Nuclear inclusion pro…		Tobacco vein mottling virus (TVMV)	3023	Viruses, Riboviria, Orthornavirae, Pisuviricota, Stelpaviricetes, Patatavirales, Potyviridae, Potyvirus, Tobacco vein mottling virus (TVMV)	ATP binding [GO:0005524]; cysteine-type endopeptidase activity [GO:0004197]; helicase activity [GO:0004386]; hydrolase activity, acting on acid anhydrides, in phosphorus-containing anhydrides [GO:0016818]; RNA binding [GO:0003723]; RNA-directed 5'-3' RNA polymerase activity [GO:0003968]; serine-type peptidase activity [GO:0008236]; structural molecule activity [GO:0005198]
O11436	POLG_RGMVD	Genome polyprotein [Cleaved into: P1 proteinase (EC 3.4.-.-) (N-terminal protein); Helper component proteinase (HC-pro) (EC 3.4.22.45); Protein P3; 6 kDa protein 1 (6K1); Cytoplasmic inclusion protein (CI) (EC 3.6.4.-); 6 kDa protein 2 (6K2); Viral genome-linked protein (VPg); Nuclear inclusion protein A (NI-a) (NIa) (EC 3.4.22.44) (49 kDa proteinase) (49 kDa-Pro) (NIa-pro); Nuclear inclusion pro…		Ryegrass mosaic virus (isolate Denmark/Danish) (RGMV)	3086	Viruses, Riboviria, Orthornavirae, Pisuviricota, Stelpaviricetes, Patatavirales, Potyviridae, Rymovirus, Ryegrass mosaic virus, Ryegrass mosaic virus (isolate Denmark/Danish) (RGMV)	ATP binding [GO:0005524]; cysteine-type endopeptidase activity [GO:0004197]; helicase activity [GO:0004386]; hydrolase activity, acting on acid anhydrides, in phosphorus-containing anhydrides [GO:0016818]; RNA binding [GO:0003723]; RNA-directed 5'-3' RNA polymerase activity [GO:0003968]; serine-type peptidase activity [GO:0008236]; structural molecule activity [GO:0005198]
A4KZ49	POLG_TRMVU	Genome polyprotein [Cleaved into: P1 proteinase (N-terminal protein) (EC 3.4.-.-); Helper component proteinase (HC-pro) (EC 3.4.22.45); Protein P3; 6 kDa protein 1 (6K1); Cytoplasmic inclusion protein (CI) (EC 3.6.4.-); 6 kDa protein 2 (6K2); Viral genome-linked protein (VPg); Nuclear inclusion protein A (NI-a) (NIa) (EC 3.4.22.44) (49 kDa proteinase) (49 kDa-Pro) (NIa-pro); Nuclear inclusion pro…		Triticum mosaic virus (isolate Triticum aestivum/United States/U06-123/2006) (TriMV)	3112	Viruses, Riboviria, Orthornavirae, Pisuviricota, Stelpaviricetes, Patatavirales, Potyviridae, Poacevirus, Triticum mosaic virus, Triticum mosaic virus (isolate Triticum aestivum/United States/U06-123/2006) (TriMV)	ATP binding [GO:0005524]; cysteine-type endopeptidase activity [GO:0004197]; helicase activity [GO:0004386]; hydrolase activity, acting on acid anhydrides, in phosphorus-containing anhydrides [GO:0016818]; RNA binding [GO:0003723]; RNA-directed 5'-3' RNA polymerase activity [GO:0003968]; serine-type peptidase activity [GO:0008236]; structural molecule activity [GO:0005198]
P89201	POLG_SPMMV	Genome polyprotein [Cleaved into: P1 proteinase (N-terminal protein); Helper component proteinase (HC-pro) (EC 3.4.22.45); Protein P3; 6 kDa protein 1 (6K1); Cytoplasmic inclusion protein (CI) (EC 3.6.4.-); 6 kDa protein 2 (6K2); Viral genome-linked protein (VPg); Nuclear inclusion protein A (NI-a) (NIa) (EC 3.4.22.44) (49 kDa proteinase) (49 kDa-Pro) (NIa-pro); Nuclear inclusion protein B (NI-b)…		Sweet potato mild mottle virus (isolate Salazar) (SPMMV)	3456	Viruses, Riboviria, Orthornavirae, Pisuviricota, Stelpaviricetes, Patatavirales, Potyviridae, Ipomovirus, Sweet potato mild mottle virus, Sweet potato mild mottle virus (isolate Salazar) (SPMMV)	ATP binding [GO:0005524]; cysteine-type endopeptidase activity [GO:0004197]; helicase activity [GO:0004386]; hydrolase activity, acting on acid anhydrides, in phosphorus-containing anhydrides [GO:0016818]; RNA binding [GO:0003723]; RNA-directed 5'-3' RNA polymerase activity [GO:0003968]; serine-type peptidase activity [GO:0008236]; structural molecule activity [GO:0005198]
Q65399	POLG_BCMNN	Genome polyprotein [Cleaved into: P1 proteinase (N-terminal protein); Helper component proteinase (HC-pro) (EC 3.4.22.45); Protein P3; 6 kDa protein 1 (6K1); Cytoplasmic inclusion protein (CI) (EC 3.6.4.-); 6 kDa protein 2 (6K2); Viral genome-linked protein (VPg); Nuclear inclusion protein A (NI-a) (NIa) (EC 3.4.22.44) (49 kDa proteinase) (49 kDa-Pro) (NIa-pro); Nuclear inclusion protein B (NI-b)…		Bean common mosaic necrosis virus (strain NL-3) (BCMNV) (Bean common mosaic virus serotype A (strain NL-3))	3066	Viruses, Riboviria, Orthornavirae, Pisuviricota, Stelpaviricetes, Patatavirales, Potyviridae, Potyvirus, Bean common mosaic necrosis virus, Bean common mosaic necrosis virus (strain NL-3) (BCMNV) (Bean common mosaic virus serotype A (strain NL-3))	ATP binding [GO:0005524]; cysteine-type endopeptidase activity [GO:0004197]; helicase activity [GO:0004386]; hydrolase activity, acting on acid anhydrides, in phosphorus-containing anhydrides [GO:0016818]; RNA binding [GO:0003723]; RNA-directed 5'-3' RNA polymerase activity [GO:0003968]; serine-type peptidase activity [GO:0008236]; structural molecule activity [GO:0005198]
Q65730	POLG_BSTV1	Genome polyprotein [Cleaved into: P1 proteinase (N-terminal protein); Helper component proteinase (HC-pro) (EC 3.4.22.45); Protein P3; 6 kDa protein 1 (6K1); Cytoplasmic inclusion protein (CI) (EC 3.6.4.-); 6 kDa protein 2 (6K2); Viral genome-linked protein (VPg); Nuclear inclusion protein A (NI-a) (NIa) (EC 3.4.22.44) (49 kDa proteinase) (49 kDa-Pro) (NIa-pro); Nuclear inclusion protein B (NI-b)…		Brome streak virus (strain 11-Cal) (BStV) (Brome streak mosaic rymovirus)	3093	Viruses, Riboviria, Orthornavirae, Pisuviricota, Stelpaviricetes, Patatavirales, Potyviridae, Tritimovirus, Brome streak mosaic virus, Brome streak virus (strain 11-Cal) (BStV) (Brome streak mosaic rymovirus)	ATP binding [GO:0005524]; cysteine-type endopeptidase activity [GO:0004197]; helicase activity [GO:0004386]; hydrolase activity, acting on acid anhydrides, in phosphorus-containing anhydrides [GO:0016818]; RNA binding [GO:0003723]; RNA-directed 5'-3' RNA polymerase activity [GO:0003968]; serine-type peptidase activity [GO:0008236]; structural molecule activity [GO:0005198]
Q82122	POLG_HRV16	Genome polyprotein [Cleaved into: P1; Capsid protein VP0 (VP4-VP2); Capsid protein VP4 (P1A) (Virion protein 4); Capsid protein VP2 (P1B) (Virion protein 2); Capsid protein VP3 (P1C) (Virion protein 3); Capsid protein VP1 (P1D) (Virion protein 1); P2; Protease 2A (P2A) (EC 3.4.22.29) (Picornain 2A) (Protein 2A); Protein 2B (P2B); Protein 2C (P2C) (EC 3.6.1.15); P3; Protein 3AB; Protein 3A (P3A); …		Human rhinovirus 16 (HRV-16)	2153	Viruses, Riboviria, Orthornavirae, Pisuviricota, Pisoniviricetes, Picornavirales, Picornaviridae, Enterovirus, Rhinovirus A, Human rhinovirus 16 (HRV-16)	ATP binding [GO:0005524]; cysteine-type endopeptidase activity [GO:0004197]; ion channel activity [GO:0005216]; metal ion binding [GO:0046872]; nucleoside-triphosphatase activity [GO:0017111]; RNA binding [GO:0003723]; RNA-directed 5'-3' RNA polymerase activity [GO:0003968]; RNA helicase activity [GO:0003724]; structural molecule activity [GO:0005198]
Q66575	POLG_EC12T	Genome polyprotein [Cleaved into: P1; Capsid protein VP0 (VP4-VP2); Capsid protein VP4 (P1A) (Virion protein 4); Capsid protein VP2 (P1B) (Virion protein 2); Capsid protein VP3 (P1C) (Virion protein 3); Capsid protein VP1 (P1D) (Virion protein 1); P2; Protease 2A (P2A) (EC 3.4.22.29) (Picornain 2A) (Protein 2A); Protein 2B (P2B); Protein 2C (P2C) (EC 3.6.1.15); P3; Protein 3AB; Protein 3A (P3A); …		Echovirus 12 (strain Travis)	2193	Viruses, Riboviria, Orthornavirae, Pisuviricota, Pisoniviricetes, Picornavirales, Picornaviridae, Enterovirus, Enterovirus B, Echovirus E12, Echovirus 12 (strain Travis)	ATP binding [GO:0005524]; cysteine-type endopeptidase activity [GO:0004197]; ion channel activity [GO:0005216]; metal ion binding [GO:0046872]; nucleoside-triphosphatase activity [GO:0017111]; RNA binding [GO:0003723]; RNA-directed 5'-3' RNA polymerase activity [GO:0003968]; RNA helicase activity [GO:0003724]; structural molecule activity [GO:0005198]
Q66577	POLG_EC09B	Genome polyprotein [Cleaved into: P1; Capsid protein VP0 (VP4-VP2); Capsid protein VP4 (P1A) (Virion protein 4); Capsid protein VP2 (P1B) (Virion protein 2); Capsid protein VP3 (P1C) (Virion protein 3); Capsid protein VP1 (P1D) (Virion protein 1); P2; Protease 2A (P2A) (EC 3.4.22.29) (Picornain 2A) (Protein 2A); Protein 2B (P2B); Protein 2C (P2C) (EC 3.6.1.15); P3; Protein 3AB; Protein 3A (P3A); …		Echovirus 9 (strain Barty)	2203	Viruses, Riboviria, Orthornavirae, Pisuviricota, Pisoniviricetes, Picornavirales, Picornaviridae, Enterovirus, Enterovirus B, Echo 9 virus (EV-9) (Coxsackievirus A23), Echovirus 9 (strain Barty)	ATP binding [GO:0005524]; cysteine-type endopeptidase activity [GO:0004197]; ion channel activity [GO:0005216]; metal ion binding [GO:0046872]; nucleoside-triphosphatase activity [GO:0017111]; RNA binding [GO:0003723]; RNA-directed 5'-3' RNA polymerase activity [GO:0003968]; RNA helicase activity [GO:0003724]; structural molecule activity [GO:0005198]
P23069	POLG_POL2W	Genome polyprotein [Cleaved into: P1; Capsid protein VP0 (VP4-VP2); Capsid protein VP4 (P1A) (Virion protein 4); Capsid protein VP2 (P1B) (Virion protein 2); Capsid protein VP3 (P1C) (Virion protein 3); Capsid protein VP1 (P1D) (Virion protein 1); P2; Protease 2A (P2A) (EC 3.4.22.29) (Picornain 2A) (Protein 2A); Protein 2B (P2B); Protein 2C (P2C) (EC 3.6.1.15); P3; Protein 3AB; Protein 3A (P3A); …		Poliovirus type 2 (strain W-2)	2205	Viruses, Riboviria, Orthornavirae, Pisuviricota, Pisoniviricetes, Picornavirales, Picornaviridae, Enterovirus, Enterovirus C, Human poliovirus 2, Poliovirus type 2 (strain W-2)	ATP binding [GO:0005524]; cysteine-type endopeptidase activity [GO:0004197]; ion channel activity [GO:0005216]; metal ion binding [GO:0046872]; nucleoside-triphosphatase activity [GO:0017111]; RNA binding [GO:0003723]; RNA-directed 5'-3' RNA polymerase activity [GO:0003968]; RNA helicase activity [GO:0003724]; structural molecule activity [GO:0005198]
Q66474	POLG_EC06C	Genome polyprotein [Cleaved into: P1; Capsid protein VP0 (VP4-VP2); Capsid protein VP4 (P1A) (Virion protein 4); Capsid protein VP2 (P1B) (Virion protein 2); Capsid protein VP3 (P1C) (Virion protein 3); Capsid protein VP1 (P1D) (Virion protein 1); P2; Protease 2A (P2A) (EC 3.4.22.29) (Picornain 2A) (Protein 2A); Protein 2B (P2B); Protein 2C (P2C) (EC 3.6.1.15); P3; Protein 3AB; Protein 3A (P3A); …		Echovirus 6 (strain Charles)	2191	Viruses, Riboviria, Orthornavirae, Pisuviricota, Pisoniviricetes, Picornavirales, Picornaviridae, Enterovirus, Enterovirus B, Echovirus E6, Echovirus 6 (strain Charles)	ATP binding [GO:0005524]; cysteine-type endopeptidase activity [GO:0004197]; ion channel activity [GO:0005216]; metal ion binding [GO:0046872]; nucleoside-triphosphatase activity [GO:0017111]; RNA binding [GO:0003723]; RNA-directed 5'-3' RNA polymerase activity [GO:0003968]; RNA helicase activity [GO:0003724]; structural molecule activity [GO:0005198]
Q9WN78	POLG_EC30B	Genome polyprotein [Cleaved into: P1; Capsid protein VP0 (VP4-VP2); Capsid protein VP4 (P1A) (Virion protein 4); Capsid protein VP2 (P1B) (Virion protein 2); Capsid protein VP3 (P1C) (Virion protein 3); Capsid protein VP1 (P1D) (Virion protein 1); P2; Protease 2A (P2A) (EC 3.4.22.29) (Picornain 2A) (Protein 2A); Protein 2B (P2B); Protein 2C (P2C) (EC 3.6.1.15); P3; Protein 3AB; Protein 3A (P3A); …		Echovirus 30 (strain Bastianni)	2194	Viruses, Riboviria, Orthornavirae, Pisuviricota, Pisoniviricetes, Picornavirales, Picornaviridae, Enterovirus, Enterovirus B, Echovirus E5, Echovirus 30 (strain Bastianni)	ATP binding [GO:0005524]; cysteine-type endopeptidase activity [GO:0004197]; ion channel activity [GO:0005216]; metal ion binding [GO:0046872]; nucleoside-triphosphatase activity [GO:0017111]; RNA binding [GO:0003723]; RNA-directed 5'-3' RNA polymerase activity [GO:0003968]; RNA helicase activity [GO:0003724]; structural molecule activity [GO:0005198]
Q66849	POLG_EC09H	Genome polyprotein [Cleaved into: P1; Capsid protein VP0 (VP4-VP2); Capsid protein VP4 (P1A) (Virion protein 4); Capsid protein VP2 (P1B) (Virion protein 2); Capsid protein VP3 (P1C) (Virion protein 3); Capsid protein VP1 (P1D) (Virion protein 1); P2; Protease 2A (P2A) (EC 3.4.22.29) (Picornain 2A) (Protein 2A); Protein 2B (P2B); Protein 2C (P2C) (EC 3.6.1.15); P3; Protein 3AB; Protein 3A (P3A); …		Echovirus 9 (strain Hill)	2193	Viruses, Riboviria, Orthornavirae, Pisuviricota, Pisoniviricetes, Picornavirales, Picornaviridae, Enterovirus, Enterovirus B, Echo 9 virus (EV-9) (Coxsackievirus A23), Echovirus 9 (strain Hill)	ATP binding [GO:0005524]; cysteine-type endopeptidase activity [GO:0004197]; ion channel activity [GO:0005216]; metal ion binding [GO:0046872]; nucleoside-triphosphatase activity [GO:0017111]; RNA binding [GO:0003723]; RNA-directed 5'-3' RNA polymerase activity [GO:0003968]; RNA helicase activity [GO:0003724]; structural molecule activity [GO:0005198]
Q9QL88	POLG_CXB6S	Genome polyprotein [Cleaved into: P1; Capsid protein VP0 (VP4-VP2); Capsid protein VP4 (P1A) (Virion protein 4); Capsid protein VP2 (P1B) (Virion protein 2); Capsid protein VP3 (P1C) (Virion protein 3); Capsid protein VP1 (P1D) (Virion protein 1); P2; Protease 2A (P2A) (EC 3.4.22.29) (Picornain 2A) (Protein 2A); Protein 2B (P2B); Protein 2C (P2C) (EC 3.6.1.15); P3; Protein 3AB; Protein 3A (P3A); …		Coxsackievirus B6 (strain Schmitt)	2184	Viruses, Riboviria, Orthornavirae, Pisuviricota, Pisoniviricetes, Picornavirales, Picornaviridae, Enterovirus, Enterovirus B, Coxsackievirus B6, Coxsackievirus B6 (strain Schmitt)	ATP binding [GO:0005524]; cysteine-type endopeptidase activity [GO:0004197]; ion channel activity [GO:0005216]; metal ion binding [GO:0046872]; nucleoside-triphosphatase activity [GO:0017111]; RNA binding [GO:0003723]; RNA-directed 5'-3' RNA polymerase activity [GO:0003968]; RNA helicase activity [GO:0003724]; structural molecule activity [GO:0005198]
Q68T42	POLG_HED68	Genome polyprotein [Cleaved into: P1; Capsid protein VP0 (VP4-VP2); Capsid protein VP4 (P1A) (Virion protein 4); Capsid protein VP2 (P1B) (Virion protein 2); Capsid protein VP3 (P1C) (Virion protein 3); Capsid protein VP1 (P1D) (Virion protein 1); P2; Protease 2A (P2A) (EC 3.4.22.29) (Picornain 2A) (Protein 2A); Protein 2B (P2B); Protein 2C (P2C) (EC 3.6.1.15); P3; Protein 3AB; Protein 3A (P3A); …		Human enterovirus D68 (EV68) (EV-68)	2188	Viruses, Riboviria, Orthornavirae, Pisuviricota, Pisoniviricetes, Picornavirales, Picornaviridae, Enterovirus, Enterovirus D, Human enterovirus D68 (EV68) (EV-68)	ATP binding [GO:0005524]; cysteine-type endopeptidase activity [GO:0004197]; ion channel activity [GO:0005216]; metal ion binding [GO:0046872]; nucleoside-triphosphatase activity [GO:0017111]; RNA binding [GO:0003723]; RNA-directed 5'-3' RNA polymerase activity [GO:0003968]; RNA helicase activity [GO:0003724]; structural molecule activity [GO:0005198]
P04936	POLG_HRV2	Genome polyprotein [Cleaved into: P1; Capsid protein VP0 (VP4-VP2); Capsid protein VP4 (P1A) (Virion protein 4); Capsid protein VP2 (P1B) (Virion protein 2); Capsid protein VP3 (P1C) (Virion protein 3); Capsid protein VP1 (P1D) (Virion protein 1); P2; Protease 2A (P2A) (EC 3.4.22.29) (Picornain 2A) (Protein 2A); Protein 2B (P2B); Protein 2C (P2C) (EC 3.6.1.15); P3; Protein 3AB; Protein 3A (P3A); …		Human rhinovirus 2 (HRV-2)	2150	Viruses, Riboviria, Orthornavirae, Pisuviricota, Pisoniviricetes, Picornavirales, Picornaviridae, Enterovirus, Rhinovirus A, Human rhinovirus 2 (HRV-2)	ATP binding [GO:0005524]; cysteine-type endopeptidase activity [GO:0004197]; ion channel activity [GO:0005216]; metal ion binding [GO:0046872]; nucleoside-triphosphatase activity [GO:0017111]; RNA binding [GO:0003723]; RNA-directed 5'-3' RNA polymerase activity [GO:0003968]; RNA helicase activity [GO:0003724]; structural molecule activity [GO:0005198]
P03300	POLG_POL1M	Genome polyprotein [Cleaved into: P1; Capsid protein VP0 (VP4-VP2); Capsid protein VP4 (P1A) (Virion protein 4); Capsid protein VP2 (P1B) (Virion protein 2); Capsid protein VP3 (P1C) (Virion protein 3); Capsid protein VP1 (P1D) (Virion protein 1); P2; Protease 2A (P2A) (EC 3.4.22.29) (Picornain 2A) (Protein 2A); Protein 2B (P2B); Protein 2C (P2C) (EC 3.6.1.15); P3; Protein 3AB; Protein 3A (P3A); …		Poliovirus type 1 (strain Mahoney)	2209	Viruses, Riboviria, Orthornavirae, Pisuviricota, Pisoniviricetes, Picornavirales, Picornaviridae, Enterovirus, Enterovirus C, Human poliovirus 1, Poliovirus type 1 (strain Mahoney)	ATP binding [GO:0005524]; cysteine-type endopeptidase activity [GO:0004197]; ion channel activity [GO:0005216]; metal ion binding [GO:0046872]; nucleoside-triphosphatase activity [GO:0017111]; RNA binding [GO:0003723]; RNA-directed 5'-3' RNA polymerase activity [GO:0003968]; RNA helicase activity [GO:0003724]; structural molecule activity [GO:0005198]
B9VUU3	POLG_HE71	Genome polyprotein [Cleaved into: P1; Capsid protein VP0 (VP4-VP2); Capsid protein VP4 (P1A) (Virion protein 4); Capsid protein VP2 (P1B) (Virion protein 2); Capsid protein VP3 (P1C) (Virion protein 3); Capsid protein VP1 (P1D) (Virion protein 1); P2; Protease 2A (P2A) (EC 3.4.22.29) (Picornain 2A) (Protein 2A); Protein 2B (P2B); Protein 2C (P2C) (EC 3.6.1.15); P3; Protein 3AB; Protein 3A (P3A); …		Human enterovirus 71 (EV71) (EV-71)	2193	Viruses, Riboviria, Orthornavirae, Pisuviricota, Pisoniviricetes, Picornavirales, Picornaviridae, Enterovirus, Enterovirus A, Human enterovirus 71 (EV71) (EV-71)	ATP binding [GO:0005524]; cysteine-type endopeptidase activity [GO:0004197]; ion channel activity [GO:0005216]; metal ion binding [GO:0046872]; nucleoside-triphosphatase activity [GO:0017111]; RNA binding [GO:0003723]; RNA-directed 5'-3' RNA polymerase activity [GO:0003968]; RNA helicase activity [GO:0003724]; structural molecule activity [GO:0005198]
P06210	POLG_POL2L	Genome polyprotein [Cleaved into: P1; Capsid protein VP0 (VP4-VP2); Capsid protein VP4 (P1A) (Virion protein 4); Capsid protein VP2 (P1B) (Virion protein 2); Capsid protein VP3 (P1C) (Virion protein 3); Capsid protein VP1 (P1D) (Virion protein 1); P2; Protease 2A (P2A) (EC 3.4.22.29) (Picornain 2A) (Protein 2A); Protein 2B (P2B); Protein 2C (P2C) (EC 3.6.1.15); P3; Protein 3AB; Protein 3A (P3A); …		Poliovirus type 2 (strain Lansing)	2207	Viruses, Riboviria, Orthornavirae, Pisuviricota, Pisoniviricetes, Picornavirales, Picornaviridae, Enterovirus, Enterovirus C, Human poliovirus 2, Poliovirus type 2 (strain Lansing)	ATP binding [GO:0005524]; cysteine-type endopeptidase activity [GO:0004197]; ion channel activity [GO:0005216]; metal ion binding [GO:0046872]; nucleoside-triphosphatase activity [GO:0017111]; RNA binding [GO:0003723]; RNA-directed 5'-3' RNA polymerase activity [GO:0003968]; RNA helicase activity [GO:0003724]; structural molecule activity [GO:0005198]
P23008	POLG_HRV1A	Genome polyprotein [Cleaved into: P1; Capsid protein VP0 (VP4-VP2); Capsid protein VP4 (P1A) (Virion protein 4); Capsid protein VP2 (P1B) (Virion protein 2); Capsid protein VP3 (P1C) (Virion protein 3); Capsid protein VP1 (P1D) (Virion protein 1); P2; Protease 2A (P2A) (EC 3.4.22.29) (Picornain 2A) (Protein 2A); Protein 2B (P2B); Protein 2C (P2C) (EC 3.6.1.15); P3; Protein 3AB; Protein 3A (P3A); …		Human rhinovirus 1A (HRV-1A)	2157	Viruses, Riboviria, Orthornavirae, Pisuviricota, Pisoniviricetes, Picornavirales, Picornaviridae, Enterovirus, Rhinovirus A, Human rhinovirus A1, Human rhinovirus 1A (HRV-1A)	ATP binding [GO:0005524]; cysteine-type endopeptidase activity [GO:0004197]; ion channel activity [GO:0005216]; metal ion binding [GO:0046872]; nucleoside-triphosphatase activity [GO:0017111]; RNA binding [GO:0003723]; RNA-directed 5'-3' RNA polymerase activity [GO:0003968]; RNA helicase activity [GO:0003724]; structural molecule activity [GO:0005198]
P12916	POLG_HRV1B	Genome polyprotein [Cleaved into: P1; Capsid protein VP0 (VP4-VP2); Capsid protein VP4 (P1A) (Virion protein 4); Capsid protein VP2 (P1B) (Virion protein 2); Capsid protein VP3 (P1C) (Virion protein 3); Capsid protein VP1 (P1D) (Virion protein 1); P2; Protease 2A (P2A) (EC 3.4.22.29) (Picornain 2A) (Protein 2A); Protein 2B (P2B); Protein 2C (P2C) (EC 3.6.1.15); P3; Protein 3AB; Protein 3A (P3A); …		Human rhinovirus 1B (HRV-1B)	2157	Viruses, Riboviria, Orthornavirae, Pisuviricota, Pisoniviricetes, Picornavirales, Picornaviridae, Enterovirus, Rhinovirus A, Human rhinovirus 1B (HRV-1B)	ATP binding [GO:0005524]; cysteine-type endopeptidase activity [GO:0004197]; ion channel activity [GO:0005216]; metal ion binding [GO:0046872]; nucleoside-triphosphatase activity [GO:0017111]; RNA binding [GO:0003723]; RNA-directed 5'-3' RNA polymerase activity [GO:0003968]; RNA helicase activity [GO:0003724]; structural molecule activity [GO:0005198]
P03302	POLG_POL3L	Genome polyprotein [Cleaved into: P1; Capsid protein VP0 (VP4-VP2); Capsid protein VP4 (P1A) (Virion protein 4); Capsid protein VP2 (P1B) (Virion protein 2); Capsid protein VP3 (P1C) (Virion protein 3); Capsid protein VP1 (P1D) (Virion protein 1); P2; Protease 2A (P2A) (EC 3.4.22.29) (Picornain 2A) (Protein 2A); Protein 2B (P2B); Protein 2C (P2C) (EC 3.6.1.15); P3; Protein 3AB; Protein 3A (P3A); …		Poliovirus type 3 (strains P3/Leon/37 and P3/Leon 12A[1]B)	2206	Viruses, Riboviria, Orthornavirae, Pisuviricota, Pisoniviricetes, Picornavirales, Picornaviridae, Enterovirus, Enterovirus C, Human poliovirus 3, Poliovirus type 3 (strains P3/Leon/37 and P3/Leon 12A[1]B)	ATP binding [GO:0005524]; cysteine-type endopeptidase activity [GO:0004197]; ion channel activity [GO:0005216]; metal ion binding [GO:0046872]; nucleoside-triphosphatase activity [GO:0017111]; RNA binding [GO:0003723]; RNA-directed 5'-3' RNA polymerase activity [GO:0003968]; RNA helicase activity [GO:0003724]; structural molecule activity [GO:0005198]
P07210	POLG_HRV8A	Genome polyprotein [Cleaved into: P1; Capsid protein VP0 (VP4-VP2); Capsid protein VP4 (P1A) (Virion protein 4); Capsid protein VP2 (P1B) (Virion protein 2); Capsid protein VP3 (P1C) (Virion protein 3); Capsid protein VP1 (P1D) (Virion protein 1); P2; Protease 2A (P2A) (EC 3.4.22.29) (Picornain 2A) (Protein 2A); Protein 2B (P2B); Protein 2C (P2C) (EC 3.6.1.15); P3; Protein 3AB; Protein 3A (P3A); …		Human rhinovirus A serotype 89 (strain 41467-Gallo) (HRV-89)	2164	Viruses, Riboviria, Orthornavirae, Pisuviricota, Pisoniviricetes, Picornavirales, Picornaviridae, Enterovirus, Rhinovirus A, Human rhinovirus 89 (HRV-89), Human rhinovirus A serotype 89 (strain 41467-Gallo) (HRV-89)	ATP binding [GO:0005524]; cysteine-type endopeptidase activity [GO:0004197]; ion channel activity [GO:0005216]; metal ion binding [GO:0046872]; nucleoside-triphosphatase activity [GO:0017111]; RNA binding [GO:0003723]; RNA-directed 5'-3' RNA polymerase activity [GO:0003968]; RNA helicase activity [GO:0003724]; structural molecule activity [GO:0005198]
P32537	POLG_HE701	Genome polyprotein [Cleaved into: P1; Capsid protein VP0 (VP4-VP2); Capsid protein VP4 (P1A) (Virion protein 4); Capsid protein VP2 (P1B) (Virion protein 2); Capsid protein VP3 (P1C) (Virion protein 3); Capsid protein VP1 (P1D) (Virion protein 1); P2; Protease 2A (P2A) (EC 3.4.22.29) (Picornain 2A) (Protein 2A); Protein 2B (P2B); Protein 2C (P2C) (EC 3.6.1.15); P3; Protein 3AB; Protein 3A (P3A); …		Human enterovirus 70 (strain J670/71) (EV70) (EV-70)	2194	Viruses, Riboviria, Orthornavirae, Pisuviricota, Pisoniviricetes, Picornavirales, Picornaviridae, Enterovirus, Enterovirus D, Enterovirus D70, Human enterovirus 70 (strain J670/71) (EV70) (EV-70)	ATP binding [GO:0005524]; cysteine-type endopeptidase activity [GO:0004197]; ion channel activity [GO:0005216]; metal ion binding [GO:0046872]; nucleoside-triphosphatase activity [GO:0017111]; RNA binding [GO:0003723]; RNA-directed 5'-3' RNA polymerase activity [GO:0003968]; RNA helicase activity [GO:0003724]; structural molecule activity [GO:0005198]
Q66478	POLG_HE71B	Genome polyprotein [Cleaved into: P1; Capsid protein VP0 (VP4-VP2); Capsid protein VP4 (P1A) (Virion protein 4); Capsid protein VP2 (P1B) (Virion protein 2); Capsid protein VP3 (P1C) (Virion protein 3); Capsid protein VP1 (P1D) (Virion protein 1); P2; Protease 2A (P2A) (EC 3.4.22.29) (Picornain 2A) (Protein 2A); Protein 2B (P2B); Protein 2C (P2C) (EC 3.6.1.15); P3; Protein 3AB; Protein 3A (P3A); …		Human enterovirus 71 (strain USA/BrCr/1970) (EV71) (EV-71)	2193	Viruses, Riboviria, Orthornavirae, Pisuviricota, Pisoniviricetes, Picornavirales, Picornaviridae, Enterovirus, Enterovirus A, Human enterovirus 71 (EV71) (EV-71), Human enterovirus 71 (strain USA/BrCr/1970) (EV71) (EV-71)	ATP binding [GO:0005524]; cysteine-type endopeptidase activity [GO:0004197]; ion channel activity [GO:0005216]; metal ion binding [GO:0046872]; nucleoside-triphosphatase activity [GO:0017111]; RNA binding [GO:0003723]; RNA-directed 5'-3' RNA polymerase activity [GO:0003968]; RNA helicase activity [GO:0003724]; structural molecule activity [GO:0005198]
P03303	POLG_HRV14	Genome polyprotein [Cleaved into: P1; Capsid protein VP0 (VP4-VP2); Capsid protein VP4 (P1A) (Virion protein 4); Capsid protein VP2 (P1B) (Virion protein 2); Capsid protein VP3 (P1C) (Virion protein 3); Capsid protein VP1 (P1D) (Virion protein 1); P2; Protease 2A (P2A) (EC 3.4.22.29) (Picornain 2A) (Protein 2A); Protein 2B (P2B); Protein 2C (P2C) (EC 3.6.1.15); P3; Protein 3AB; Protein 3A (P3A); …		Human rhinovirus 14 (HRV-14)	2179	Viruses, Riboviria, Orthornavirae, Pisuviricota, Pisoniviricetes, Picornavirales, Picornaviridae, Enterovirus, Rhinovirus B, Human rhinovirus 14 (HRV-14)	ATP binding [GO:0005524]; cysteine-type endopeptidase activity [GO:0004197]; ion channel activity [GO:0005216]; metal ion binding [GO:0046872]; nucleoside-triphosphatase activity [GO:0017111]; RNA binding [GO:0003723]; RNA-directed 5'-3' RNA polymerase activity [GO:0003968]; RNA helicase activity [GO:0003724]; structural molecule activity [GO:0005198]
Q03053	POLG_CXB5P	Genome polyprotein [Cleaved into: P1; Capsid protein VP0 (VP4-VP2); Capsid protein VP4 (P1A) (Virion protein 4); Capsid protein VP2 (P1B) (Virion protein 2); Capsid protein VP3 (P1C) (Virion protein 3); Capsid protein VP1 (P1D) (Virion protein 1); P2; Protease 2A (P2A) (EC 3.4.22.29) (Picornain 2A) (Protein 2A); Protein 2B (P2B); Protein 2C (P2C) (EC 3.6.1.15); P3; Protein 3AB; Protein 3A (P3A); …		Coxsackievirus B5 (strain Peterborough / 1954/UK/85)	2185	Viruses, Riboviria, Orthornavirae, Pisuviricota, Pisoniviricetes, Picornavirales, Picornaviridae, Enterovirus, Enterovirus B, Coxsackievirus B5, Coxsackievirus B5 (strain Peterborough / 1954/UK/85)	ATP binding [GO:0005524]; cysteine-type endopeptidase activity [GO:0004197]; ion channel activity [GO:0005216]; metal ion binding [GO:0046872]; nucleoside-triphosphatase activity [GO:0017111]; RNA binding [GO:0003723]; RNA-directed 5'-3' RNA polymerase activity [GO:0003968]; RNA helicase activity [GO:0003724]; structural molecule activity [GO:0005198]
P29813	POLG_EC11G	Genome polyprotein [Cleaved into: P1; Capsid protein VP0 (VP4-VP2); Capsid protein VP4 (P1A) (Virion protein 4); Capsid protein VP2 (P1B) (Virion protein 2); Capsid protein VP3 (P1C) (Virion protein 3); Capsid protein VP1 (P1D) (Virion protein 1); P2; Protease 2A (P2A) (EC 3.4.22.29) (Picornain 2A) (Protein 2A); Protein 2B (P2B); Protein 2C (P2C) (EC 3.6.1.15); P3; Protein 3AB; Protein 3A (P3A); …		Echovirus 11 (strain Gregory)	2195	Viruses, Riboviria, Orthornavirae, Pisuviricota, Pisoniviricetes, Picornavirales, Picornaviridae, Enterovirus, Enterovirus B, Echovirus E11, Echovirus 11 (strain Gregory)	ATP binding [GO:0005524]; cysteine-type endopeptidase activity [GO:0004197]; ion channel activity [GO:0005216]; metal ion binding [GO:0046872]; nucleoside-triphosphatase activity [GO:0017111]; RNA binding [GO:0003723]; RNA-directed 5'-3' RNA polymerase activity [GO:0003968]; RNA helicase activity [GO:0003724]; structural molecule activity [GO:0005198]
P03301	POLG_POL1S	Genome polyprotein [Cleaved into: P1; Capsid protein VP0 (VP4-VP2); Capsid protein VP4 (P1A) (Virion protein 4); Capsid protein VP2 (P1B) (Virion protein 2); Capsid protein VP3 (P1C) (Virion protein 3); Capsid protein VP1 (P1D) (Virion protein 1); P2; Protease 2A (P2A) (EC 3.4.22.29) (Picornain 2A) (Protein 2A); Protein 2B (P2B); Protein 2C (P2C) (EC 3.6.1.15); P3; Protein 3AB; Protein 3A (P3A); …		Poliovirus type 1 (strain Sabin)	2209	Viruses, Riboviria, Orthornavirae, Pisuviricota, Pisoniviricetes, Picornavirales, Picornaviridae, Enterovirus, Enterovirus C, Human poliovirus 1, Poliovirus type 1 (strain Sabin)	ATP binding [GO:0005524]; cysteine-type endopeptidase activity [GO:0004197]; ion channel activity [GO:0005216]; metal ion binding [GO:0046872]; nucleoside-triphosphatase activity [GO:0017111]; RNA binding [GO:0003723]; RNA-directed 5'-3' RNA polymerase activity [GO:0003968]; RNA helicase activity [GO:0003724]; structural molecule activity [GO:0005198]
P13900	POLG_SVDVU	Genome polyprotein [Cleaved into: P1; Capsid protein VP0 (VP4-VP2); Capsid protein VP4 (P1A) (Virion protein 4); Capsid protein VP2 (P1B) (Virion protein 2); Capsid protein VP3 (P1C) (Virion protein 3); Capsid protein VP1 (P1D) (Virion protein 1); P2; Protease 2A (P2A) (EC 3.4.22.29) (Picornain 2A) (Protein 2A); Protein 2B (P2B); Protein 2C (P2C) (EC 3.6.1.15); P3; Protein 3AB; Protein 3A (P3A); …		Swine vesicular disease virus (strain UKG/27/72) (SVDV)	2185	Viruses, Riboviria, Orthornavirae, Pisuviricota, Pisoniviricetes, Picornavirales, Picornaviridae, Enterovirus, Enterovirus B, Swine vesicular disease virus, Swine vesicular disease virus (strain UKG/27/72) (SVDV)	ATP binding [GO:0005524]; cysteine-type endopeptidase activity [GO:0004197]; ion channel activity [GO:0005216]; metal ion binding [GO:0046872]; nucleoside-triphosphatase activity [GO:0017111]; RNA binding [GO:0003723]; RNA-directed 5'-3' RNA polymerase activity [GO:0003968]; RNA helicase activity [GO:0003724]; structural molecule activity [GO:0005198]
O41174	POLG_PEV9U	Genome polyprotein [Cleaved into: P1; Capsid protein VP0 (VP4-VP2); Capsid protein VP4 (P1A) (Virion protein 4); Capsid protein VP2 (P1B) (Virion protein 2); Capsid protein VP3 (P1C) (Virion protein 3); Capsid protein VP1 (P1D) (Virion protein 1); P2; Protease 2A (P2A) (EC 3.4.22.29) (Picornain 2A) (Protein 2A); Protein 2B (P2B); Protein 2C (P2C) (EC 3.6.1.15); P3; Protein 3AB; Protein 3A (P3A); …		Porcine enterovirus 9 (strain UKG/410/73)	2168	Viruses, Riboviria, Orthornavirae, Pisuviricota, Pisoniviricetes, Picornavirales, Picornaviridae, Enterovirus, Enterovirus G, Porcine enterovirus 9 (strain UKG/410/73)	ATP binding [GO:0005524]; cysteine-type endopeptidase activity [GO:0004197]; ion channel activity [GO:0005216]; metal ion binding [GO:0046872]; nucleoside-triphosphatase activity [GO:0017111]; RNA binding [GO:0003723]; RNA-directed 5'-3' RNA polymerase activity [GO:0003968]; RNA helicase activity [GO:0003724]; structural molecule activity [GO:0005198]
Q66479	POLG_HE71M	Genome polyprotein [Cleaved into: P1; Capsid protein VP0 (VP4-VP2); Capsid protein VP4 (P1A) (Virion protein 4); Capsid protein VP2 (P1B) (Virion protein 2); Capsid protein VP3 (P1C) (Virion protein 3); Capsid protein VP1 (P1D) (Virion protein 1); P2; Protease 2A (P2A) (EC 3.4.22.29) (Picornain 2A) (Protein 2A); Protein 2B (P2B); Protein 2C (P2C) (EC 3.6.1.15); P3; Protein 3AB; Protein 3A (P3A); …		Human enterovirus 71 (strain 7423/MS/87) (EV71) (EV-71)	2193	Viruses, Riboviria, Orthornavirae, Pisuviricota, Pisoniviricetes, Picornavirales, Picornaviridae, Enterovirus, Enterovirus A, Human enterovirus 71 (EV71) (EV-71), Human enterovirus 71 (strain 7423/MS/87) (EV71) (EV-71)	ATP binding [GO:0005524]; cysteine-type endopeptidase activity [GO:0004197]; ion channel activity [GO:0005216]; metal ion binding [GO:0046872]; nucleoside-triphosphatase activity [GO:0017111]; RNA binding [GO:0003723]; RNA-directed 5'-3' RNA polymerase activity [GO:0003968]; RNA helicase activity [GO:0003724]; structural molecule activity [GO:0005198]
P12915	POLG_BOVEV	Genome polyprotein [Cleaved into: P1; Capsid protein VP0 (VP4-VP2); Capsid protein VP4 (P1A) (Virion protein 4); Capsid protein VP2 (P1B) (Virion protein 2); Capsid protein VP3 (P1C) (Virion protein 3); Capsid protein VP1 (P1D) (Virion protein 1); P2; Protease 2A (P2A) (EC 3.4.22.29) (Picornain 2A) (Protein 2A); Protein 2B (P2B); Protein 2C (P2C) (EC 3.6.1.15); P3; Protein 3AB; Protein 3A (P3A); …		Bovine enterovirus (strain VG-5-27) (BEV)	2175	Viruses, Riboviria, Orthornavirae, Pisuviricota, Pisoniviricetes, Picornavirales, Picornaviridae, Enterovirus, Enterovirus E, Bovine enterovirus (strain VG-5-27) (BEV)	ATP binding [GO:0005524]; cysteine-type endopeptidase activity [GO:0004197]; ion channel activity [GO:0005216]; metal ion binding [GO:0046872]; nucleoside-triphosphatase activity [GO:0017111]; RNA binding [GO:0003723]; RNA-directed 5'-3' RNA polymerase activity [GO:0003968]; RNA helicase activity [GO:0003724]; structural molecule activity [GO:0005198]
Q65900	POLG_CX16G	Genome polyprotein [Cleaved into: P1; Capsid protein VP0 (VP4-VP2); Capsid protein VP4 (P1A) (Virion protein 4); Capsid protein VP2 (P1B) (Virion protein 2); Capsid protein VP3 (P1C) (Virion protein 3); Capsid protein VP1 (P1D) (Virion protein 1); P2; Protease 2A (P2A) (EC 3.4.22.29) (Picornain 2A) (Protein 2A); Protein 2B (P2B); Protein 2C (P2C) (EC 3.6.1.15); P3; Protein 3AB; Protein 3A (P3A); …		Coxsackievirus A16 (strain G-10)	2193	Viruses, Riboviria, Orthornavirae, Pisuviricota, Pisoniviricetes, Picornavirales, Picornaviridae, Enterovirus, Enterovirus A, Coxsackievirus A16, Coxsackievirus A16 (strain G-10)	ATP binding [GO:0005524]; cysteine-type endopeptidase activity [GO:0004197]; ion channel activity [GO:0005216]; metal ion binding [GO:0046872]; nucleoside-triphosphatase activity [GO:0017111]; RNA binding [GO:0003723]; RNA-directed 5'-3' RNA polymerase activity [GO:0003968]; RNA helicase activity [GO:0003724]; structural molecule activity [GO:0005198]
Q9QF31	POLG_CX16T	Genome polyprotein [Cleaved into: P1; Capsid protein VP0 (VP4-VP2); Capsid protein VP4 (P1A) (Virion protein 4); Capsid protein VP2 (P1B) (Virion protein 2); Capsid protein VP3 (P1C) (Virion protein 3); Capsid protein VP1 (P1D) (Virion protein 1); P2; Protease 2A (P2A) (EC 3.4.22.29) (Picornain 2A) (Protein 2A); Protein 2B (P2B); Protein 2C (P2C) (EC 3.6.1.15); P3; Protein 3AB; Protein 3A (P3A); …		Coxsackievirus A16 (strain Tainan/5079/98)	2193	Viruses, Riboviria, Orthornavirae, Pisuviricota, Pisoniviricetes, Picornavirales, Picornaviridae, Enterovirus, Enterovirus A, Coxsackievirus A16, Coxsackievirus A16 (strain Tainan/5079/98)	ATP binding [GO:0005524]; cysteine-type endopeptidase activity [GO:0004197]; ion channel activity [GO:0005216]; metal ion binding [GO:0046872]; nucleoside-triphosphatase activity [GO:0017111]; RNA binding [GO:0003723]; RNA-directed 5'-3' RNA polymerase activity [GO:0003968]; RNA helicase activity [GO:0003724]; structural molecule activity [GO:0005198]
P22055	POLG_CXA21	Genome polyprotein [Cleaved into: P1; Capsid protein VP0 (VP4-VP2); Capsid protein VP4 (P1A) (Virion protein 4); Capsid protein VP2 (P1B) (Virion protein 2); Capsid protein VP3 (P1C) (Virion protein 3); Capsid protein VP1 (P1D) (Virion protein 1); P2; Protease 2A (P2A) (EC 3.4.22.29) (Picornain 2A) (Protein 2A); Protein 2B (P2B); Protein 2C (P2C) (EC 3.6.1.15); P3; Protein 3AB; Protein 3A (P3A); …		Coxsackievirus A21 (strain Coe)	2206	Viruses, Riboviria, Orthornavirae, Pisuviricota, Pisoniviricetes, Picornavirales, Picornaviridae, Enterovirus, Enterovirus C, Coxsackievirus A21, Coxsackievirus A21 (strain Coe)	ATP binding [GO:0005524]; cysteine-type endopeptidase activity [GO:0004197]; ion channel activity [GO:0005216]; metal ion binding [GO:0046872]; nucleoside-triphosphatase activity [GO:0017111]; RNA binding [GO:0003723]; RNA-directed 5'-3' RNA polymerase activity [GO:0003968]; RNA helicase activity [GO:0003724]; structural molecule activity [GO:0005198]
P36290	POLG_CXA24	Genome polyprotein [Cleaved into: P1; Capsid protein VP0 (VP4-VP2); Capsid protein VP4 (P1A) (Virion protein 4); Capsid protein VP2 (P1B) (Virion protein 2); Capsid protein VP3 (P1C) (Virion protein 3); Capsid protein VP1 (P1D) (Virion protein 1); P2; Protease 2A (P2A) (EC 3.4.22.29) (Picornain 2A) (Protein 2A); Protein 2B (P2B); Protein 2C (P2C) (EC 3.6.1.15); P3; Protein 3AB; Protein 3A (P3A); …		Coxsackievirus A24 (strain EH24/70)	2214	Viruses, Riboviria, Orthornavirae, Pisuviricota, Pisoniviricetes, Picornavirales, Picornaviridae, Enterovirus, Enterovirus C, Coxsackievirus A24, Coxsackievirus A24 (strain EH24/70)	ATP binding [GO:0005524]; cysteine-type endopeptidase activity [GO:0004197]; ion channel activity [GO:0005216]; metal ion binding [GO:0046872]; nucleoside-triphosphatase activity [GO:0017111]; RNA binding [GO:0003723]; RNA-directed 5'-3' RNA polymerase activity [GO:0003968]; RNA helicase activity [GO:0003724]; structural molecule activity [GO:0005198]
P21404	POLG_CXA9	Genome polyprotein [Cleaved into: P1; Capsid protein VP0 (VP4-VP2); Capsid protein VP4 (P1A) (Virion protein 4); Capsid protein VP2 (P1B) (Virion protein 2); Capsid protein VP3 (P1C) (Virion protein 3); Capsid protein VP1 (P1D) (Virion protein 1); P2; Protease 2A (P2A) (EC 3.4.22.29) (Picornain 2A) (Protein 2A); Protein 2B (P2B); Protein 2C (P2C) (EC 3.6.1.15); P3; Protein 3AB; Protein 3A (P3A); …		Coxsackievirus A9 (strain Griggs)	2201	Viruses, Riboviria, Orthornavirae, Pisuviricota, Pisoniviricetes, Picornavirales, Picornaviridae, Enterovirus, Enterovirus B, Coxsackievirus A9, Coxsackievirus A9 (strain Griggs)	ATP binding [GO:0005524]; cysteine-type endopeptidase activity [GO:0004197]; ion channel activity [GO:0005216]; metal ion binding [GO:0046872]; nucleoside-triphosphatase activity [GO:0017111]; RNA binding [GO:0003723]; RNA-directed 5'-3' RNA polymerase activity [GO:0003968]; RNA helicase activity [GO:0003724]; structural molecule activity [GO:0005198]
Q9YLG5	POLG_CXB2O	Genome polyprotein [Cleaved into: P1; Capsid protein VP0 (VP4-VP2); Capsid protein VP4 (P1A) (Virion protein 4); Capsid protein VP2 (P1B) (Virion protein 2); Capsid protein VP3 (P1C) (Virion protein 3); Capsid protein VP1 (P1D) (Virion protein 1); P2; Protease 2A (P2A) (EC 3.4.22.29) (Picornain 2A) (Protein 2A); Protein 2B (P2B); Protein 2C (P2C) (EC 3.6.1.15); P3; Protein 3AB; Protein 3A (P3A); …		Coxsackievirus B2 (strain Ohio-1)	2187	Viruses, Riboviria, Orthornavirae, Pisuviricota, Pisoniviricetes, Picornavirales, Picornaviridae, Enterovirus, Enterovirus B, Coxsackievirus B2, Coxsackievirus B2 (strain Ohio-1)	ATP binding [GO:0005524]; cysteine-type endopeptidase activity [GO:0004197]; ion channel activity [GO:0005216]; metal ion binding [GO:0046872]; nucleoside-triphosphatase activity [GO:0017111]; RNA binding [GO:0003723]; RNA-directed 5'-3' RNA polymerase activity [GO:0003968]; RNA helicase activity [GO:0003724]; structural molecule activity [GO:0005198]
P03313	POLG_CXB3N	Genome polyprotein [Cleaved into: P1; Capsid protein VP0 (VP4-VP2); Capsid protein VP4 (P1A) (Virion protein 4); Capsid protein VP2 (P1B) (Virion protein 2); Capsid protein VP3 (P1C) (Virion protein 3); Capsid protein VP1 (P1D) (Virion protein 1); P2; Protease 2A (P2A) (EC 3.4.22.29) (Picornain 2A) (Protein 2A); Protein 2B (P2B); Protein 2C (P2C) (EC 3.6.1.15); P3; Protein 3AB; Protein 3A (P3A); …		Coxsackievirus B3 (strain Nancy)	2185	Viruses, Riboviria, Orthornavirae, Pisuviricota, Pisoniviricetes, Picornavirales, Picornaviridae, Enterovirus, Enterovirus B, Coxsackievirus B3, Coxsackievirus B3 (strain Nancy)	ATP binding [GO:0005524]; cysteine-type endopeptidase activity [GO:0004197]; ion channel activity [GO:0005216]; metal ion binding [GO:0046872]; nucleoside-triphosphatase activity [GO:0017111]; RNA binding [GO:0003723]; RNA-directed 5'-3' RNA polymerase activity [GO:0003968]; RNA helicase activity [GO:0003724]; structural molecule activity [GO:0005198]
Q66282	POLG_CXB3W	Genome polyprotein [Cleaved into: P1; Capsid protein VP0 (VP4-VP2); Capsid protein VP4 (P1A) (Virion protein 4); Capsid protein VP2 (P1B) (Virion protein 2); Capsid protein VP3 (P1C) (Virion protein 3); Capsid protein VP1 (P1D) (Virion protein 1); P2; Protease 2A (P2A) (EC 3.4.22.29) (Picornain 2A) (Protein 2A); Protein 2B (P2B); Protein 2C (P2C) (EC 3.6.1.15); P3; Protein 3AB; Protein 3A (P3A); …		Coxsackievirus B3 (strain Woodruff)	2185	Viruses, Riboviria, Orthornavirae, Pisuviricota, Pisoniviricetes, Picornavirales, Picornaviridae, Enterovirus, Enterovirus B, Coxsackievirus B3, Coxsackievirus B3 (strain Woodruff)	ATP binding [GO:0005524]; cysteine-type endopeptidase activity [GO:0004197]; ion channel activity [GO:0005216]; metal ion binding [GO:0046872]; nucleoside-triphosphatase activity [GO:0017111]; RNA binding [GO:0003723]; RNA-directed 5'-3' RNA polymerase activity [GO:0003968]; RNA helicase activity [GO:0003724]; structural molecule activity [GO:0005198]
Q82081	POLG_HRV3	Genome polyprotein [Cleaved into: P1; Capsid protein VP0 (VP4-VP2); Capsid protein VP4 (P1A) (Virion protein 4); Capsid protein VP2 (P1B) (Virion protein 2); Capsid protein VP3 (P1C) (Virion protein 3); Capsid protein VP1 (P1D) (Virion protein 1); P2; Protease 2A (P2A) (EC 3.4.22.29) (Picornain 2A) (Protein 2A); Protein 2B (P2B); Protein 2C (P2C) (EC 3.6.1.15); P3; Protein 3AB; Protein 3A (P3A); …		Human rhinovirus 3 (HRV-3)	2178	Viruses, Riboviria, Orthornavirae, Pisuviricota, Pisoniviricetes, Picornavirales, Picornaviridae, Enterovirus, Rhinovirus B, Human rhinovirus 3 (HRV-3)	ATP binding [GO:0005524]; cysteine-type endopeptidase activity [GO:0004197]; ion channel activity [GO:0005216]; metal ion binding [GO:0046872]; nucleoside-triphosphatase activity [GO:0017111]; RNA binding [GO:0003723]; RNA-directed 5'-3' RNA polymerase activity [GO:0003968]; RNA helicase activity [GO:0003724]; structural molecule activity [GO:0005198]
Q9YLJ1	POLG_EC05N	Genome polyprotein [Cleaved into: P1; Capsid protein VP0 (VP4-VP2); Capsid protein VP4 (P1A) (Virion protein 4); Capsid protein VP2 (P1B) (Virion protein 2); Capsid protein VP3 (P1C) (Virion protein 3); Capsid protein VP1 (P1D) (Virion protein 1); P2; Protease 2A (P2A) (EC 3.4.22.29) (Picornain 2A) (Protein 2A); Protein 2B (P2B); Protein 2C (P2C) (EC 3.6.1.15); P3; Protein 3AB; Protein 3A (P3A); …		Echovirus 5 (strain Noyce)	2196	Viruses, Riboviria, Orthornavirae, Pisuviricota, Pisoniviricetes, Picornavirales, Picornaviridae, Enterovirus, Enterovirus B, Echovirus E5, Echovirus 5 (strain Noyce)	ATP binding [GO:0005524]; cysteine-type endopeptidase activity [GO:0004197]; ion channel activity [GO:0005216]; metal ion binding [GO:0046872]; nucleoside-triphosphatase activity [GO:0017111]; RNA binding [GO:0003723]; RNA-directed 5'-3' RNA polymerase activity [GO:0003968]; RNA helicase activity [GO:0003724]; structural molecule activity [GO:0005198]
Q86887	POLG_CXB4E	Genome polyprotein [Cleaved into: P1; Capsid protein VP0 (VP4-VP2); Capsid protein VP4 (P1A) (Virion protein 4); Capsid protein VP2 (P1B) (Virion protein 2); Capsid protein VP3 (P1C) (Virion protein 3); Capsid protein VP1 (P1D) (Virion protein 1); P2; Protease 2A (P2A) (EC 3.4.22.29) (Picornain 2A) (Protein 2A); Protein 2B (P2B); Protein 2C (P2C) (EC 3.6.1.15); P3; Protein 3AB; Protein 3A (P3A); …		Coxsackievirus B4 (strain E2)	2183	Viruses, Riboviria, Orthornavirae, Pisuviricota, Pisoniviricetes, Picornavirales, Picornaviridae, Enterovirus, Enterovirus B, Coxsackievirus B4, Coxsackievirus B4 (strain E2)	ATP binding [GO:0005524]; cysteine-type endopeptidase activity [GO:0004197]; ion channel activity [GO:0005216]; metal ion binding [GO:0046872]; nucleoside-triphosphatase activity [GO:0017111]; RNA binding [GO:0003723]; RNA-directed 5'-3' RNA polymerase activity [GO:0003968]; RNA helicase activity [GO:0003724]; structural molecule activity [GO:0005198]
P08292	POLG_CXB4J	Genome polyprotein [Cleaved into: P1; Capsid protein VP0 (VP4-VP2); Capsid protein VP4 (P1A) (Virion protein 4); Capsid protein VP2 (P1B) (Virion protein 2); Capsid protein VP3 (P1C) (Virion protein 3); Capsid protein VP1 (P1D) (Virion protein 1); P2; Protease 2A (P2A) (EC 3.4.22.29) (Picornain 2A) (Protein 2A); Protein 2B (P2B); Protein 2C (P2C) (EC 3.6.1.15); P3; Protein 3AB; Protein 3A (P3A); …		Coxsackievirus B4 (strain JVB / Benschoten / New York/51)	2183	Viruses, Riboviria, Orthornavirae, Pisuviricota, Pisoniviricetes, Picornavirales, Picornaviridae, Enterovirus, Enterovirus B, Coxsackievirus B4, Coxsackievirus B4 (strain JVB / Benschoten / New York/51)	ATP binding [GO:0005524]; cysteine-type endopeptidase activity [GO:0004197]; ion channel activity [GO:0005216]; metal ion binding [GO:0046872]; nucleoside-triphosphatase activity [GO:0017111]; RNA binding [GO:0003723]; RNA-directed 5'-3' RNA polymerase activity [GO:0003968]; RNA helicase activity [GO:0003724]; structural molecule activity [GO:0005198]
O91734	POLG_EC01F	Genome polyprotein [Cleaved into: P1; Capsid protein VP0 (VP4-VP2); Capsid protein VP4 (P1A) (Virion protein 4); Capsid protein VP2 (P1B) (Virion protein 2); Capsid protein VP3 (P1C) (Virion protein 3); Capsid protein VP1 (P1D) (Virion protein 1); P2; Protease 2A (P2A) (EC 3.4.22.29) (Picornain 2A) (Protein 2A); Protein 2B (P2B); Protein 2C (P2C) (EC 3.6.1.15); P3; Protein 3AB; Protein 3A (P3A); …		Echovirus 1 (strain Human/Egypt/Farouk/1951) (E-1)	2184	Viruses, Riboviria, Orthornavirae, Pisuviricota, Pisoniviricetes, Picornavirales, Picornaviridae, Enterovirus, Enterovirus B, Echovirus E1, Echovirus 1 (strain Human/Egypt/Farouk/1951) (E-1)	ATP binding [GO:0005524]; cysteine-type endopeptidase activity [GO:0004197]; ion channel activity [GO:0005216]; metal ion binding [GO:0046872]; nucleoside-triphosphatase activity [GO:0017111]; RNA binding [GO:0003723]; RNA-directed 5'-3' RNA polymerase activity [GO:0003968]; RNA helicase activity [GO:0003724]; structural molecule activity [GO:0005198]
P16604	POLG_SVDVH	Genome polyprotein [Cleaved into: P1; Capsid protein VP0 (VP4-VP2); Capsid protein VP4 (P1A) (Virion protein 4); Capsid protein VP2 (P1B) (Virion protein 2); Capsid protein VP3 (P1C) (Virion protein 3); Capsid protein VP1 (P1D) (Virion protein 1); P2; Protease 2A (P2A) (EC 3.4.22.29) (Picornain 2A) (Protein 2A); Protein 2B (P2B); Protein 2C (P2C) (EC 3.6.1.15); P3; Protein 3AB; Protein 3A (P3A); …		Swine vesicular disease virus (strain H/3 '76) (SVDV)	2185	Viruses, Riboviria, Orthornavirae, Pisuviricota, Pisoniviricetes, Picornavirales, Picornaviridae, Enterovirus, Enterovirus B, Swine vesicular disease virus, Swine vesicular disease virus (strain H/3 '76) (SVDV)	ATP binding [GO:0005524]; cysteine-type endopeptidase activity [GO:0004197]; ion channel activity [GO:0005216]; metal ion binding [GO:0046872]; nucleoside-triphosphatase activity [GO:0017111]; RNA binding [GO:0003723]; RNA-directed 5'-3' RNA polymerase activity [GO:0003968]; RNA helicase activity [GO:0003724]; structural molecule activity [GO:0005198]
P06209	POLG_POL32	Genome polyprotein [Cleaved into: P3; Protein 3AB; P1; Capsid protein VP0 (VP4-VP2); Capsid protein VP4 (P1A) (Virion protein 4); Capsid protein VP2 (P1B) (Virion protein 2); Capsid protein VP3 (P1C) (Virion protein 3); Capsid protein VP1 (P1D) (Virion protein 1); P2; Protease 2A (P2A) (EC 3.4.22.29) (Picornain 2A) (Protein 2A); Protein 2B (P2B); Protein 2C (P2C) (EC 3.6.1.15); Protein 3A (P3A); …		Poliovirus type 3 (strain 23127)	2206	Viruses, Riboviria, Orthornavirae, Pisuviricota, Pisoniviricetes, Picornavirales, Picornaviridae, Enterovirus, Enterovirus C, Human poliovirus 3, Poliovirus type 3 (strain 23127)	ATP binding [GO:0005524]; cysteine-type endopeptidase activity [GO:0004197]; ion channel activity [GO:0005216]; metal ion binding [GO:0046872]; nucleoside-triphosphatase activity [GO:0017111]; RNA binding [GO:0003723]; RNA-directed 5'-3' RNA polymerase activity [GO:0003968]; RNA helicase activity [GO:0003724]; structural molecule activity [GO:0005198]
P08291	POLG_CXB1J	Genome polyprotein [Cleaved into: P3; Protein 3AB; P2; P1; Capsid protein VP0 (VP4-VP2); Capsid protein VP4 (P1A) (Virion protein 4); Capsid protein VP2 (P1B) (Virion protein 2); Capsid protein VP3 (P1C) (Virion protein 3); Capsid protein VP1 (P1D) (Virion protein 1); Protease 2A (P2A) (EC 3.4.22.29) (Picornain 2A) (Protein 2A); Protein 2B (P2B); Protein 2C (P2C) (EC 3.6.1.15); Protein 3A (P3A); …		Coxsackievirus B1 (strain Japan)	2182	Viruses, Riboviria, Orthornavirae, Pisuviricota, Pisoniviricetes, Picornavirales, Picornaviridae, Enterovirus, Enterovirus B, Coxsackievirus B1, Coxsackievirus B1 (strain Japan)	ATP binding [GO:0005524]; cysteine-type endopeptidase activity [GO:0004197]; ion channel activity [GO:0005216]; metal ion binding [GO:0046872]; nucleoside-triphosphatase activity [GO:0017111]; RNA binding [GO:0003723]; RNA-directed 5'-3' RNA polymerase activity [GO:0003968]; RNA helicase activity [GO:0003724]; structural molecule activity [GO:0005198]
Q01299	POLG_TBEVH	Genome polyprotein [Cleaved into: Peptide 2k; Capsid protein C (Core protein); Protein prM; Peptide pr; Small envelope protein M (Matrix protein); Envelope protein E; Non-structural protein 1 (NS1); Non-structural protein 2A (NS2A); Serine protease subunit NS2B (Flavivirin protease NS2B regulatory subunit) (Non-structural protein 2B); Serine protease NS3 (EC 3.4.21.91) (EC 3.6.1.15) (EC 3.6.4.13)…		Tick-borne encephalitis virus (strain Hypr) (TBEV)	3414	Viruses, Riboviria, Orthornavirae, Kitrinoviricota, Flasuviricetes, Amarillovirales, Flaviviridae, Flavivirus (arboviruses group B), Tick-borne encephalitis virus, Tick-borne encephalitis virus (strain Hypr) (TBEV)	ATP binding [GO:0005524]; double-stranded RNA binding [GO:0003725]; metal ion binding [GO:0046872]; mRNA (guanine-N7-)-methyltransferase activity [GO:0004482]; mRNA (nucleoside-2'-O-)-methyltransferase activity [GO:0004483]; nucleoside-triphosphatase activity [GO:0017111]; protein dimerization activity [GO:0046983]; RNA-directed 5'-3' RNA polymerase activity [GO:0003968]; RNA helicase activity [G…
P05769	POLG_MVEV5	Genome polyprotein [Cleaved into: Peptide 2k; Capsid protein C (Core protein); Protein prM; Peptide pr; Small envelope protein M (Matrix protein); Envelope protein E; Non-structural protein 1 (NS1); Non-structural protein 2A (NS2A); Serine protease subunit NS2B (Flavivirin protease NS2B regulatory subunit) (Non-structural protein 2B); Serine protease NS3 (EC 3.4.21.91) (EC 3.6.1.15) (EC 3.6.4.13)…		Murray valley encephalitis virus (strain MVE-1-51) (MVEV)	3434	Viruses, Riboviria, Orthornavirae, Kitrinoviricota, Flasuviricetes, Amarillovirales, Flaviviridae, Flavivirus (arboviruses group B), Murray Valley encephalitis virus, Murray valley encephalitis virus (strain MVE-1-51) (MVEV)	ATP binding [GO:0005524]; double-stranded RNA binding [GO:0003725]; metal ion binding [GO:0046872]; mRNA (guanine-N7-)-methyltransferase activity [GO:0004482]; mRNA (nucleoside-2'-O-)-methyltransferase activity [GO:0004483]; nucleoside-triphosphatase activity [GO:0017111]; protein dimerization activity [GO:0046983]; RNA-directed 5'-3' RNA polymerase activity [GO:0003968]; RNA helicase activity [G…
P07720	POLG_TBEVS	Genome polyprotein [Cleaved into: Peptide 2k; Capsid protein C (Core protein); Protein prM; Peptide pr; Small envelope protein M (Matrix protein); Envelope protein E; Non-structural protein 1 (NS1); Non-structural protein 2A (NS2A); Serine protease subunit NS2B (Flavivirin protease NS2B regulatory subunit) (Non-structural protein 2B); Serine protease NS3 (EC 3.4.21.91) (EC 3.6.1.15) (EC 3.6.4.13)…		Tick-borne encephalitis virus Far Eastern subtype (strain Sofjin) (SOFV) (Sofjin virus)	3412	Viruses, Riboviria, Orthornavirae, Kitrinoviricota, Flasuviricetes, Amarillovirales, Flaviviridae, Flavivirus (arboviruses group B), Tick-borne encephalitis virus, Tick-borne encephalitis virus Far Eastern subtype (strain Sofjin) (SOFV) (Sofjin virus)	ATP binding [GO:0005524]; double-stranded RNA binding [GO:0003725]; metal ion binding [GO:0046872]; mRNA (guanine-N7-)-methyltransferase activity [GO:0004482]; mRNA (nucleoside-2'-O-)-methyltransferase activity [GO:0004483]; nucleoside-triphosphatase activity [GO:0017111]; protein dimerization activity [GO:0046983]; RNA-directed 5'-3' RNA polymerase activity [GO:0003968]; RNA helicase activity [G…
Q5WPU5	POLG_USUV	Genome polyprotein [Cleaved into: Peptide 2k; Capsid protein C (Core protein); Protein prM; Peptide pr; Small envelope protein M (Matrix protein); Envelope protein E; Non-structural protein 1 (NS1); Non-structural protein 2A (NS2A); Serine protease subunit NS2B (Flavivirin protease NS2B regulatory subunit) (Non-structural protein 2B); Serine protease NS3 (EC 3.4.21.91) (EC 3.6.1.15) (EC 3.6.4.13)…		Usutu virus (USUV)	3434	Viruses, Riboviria, Orthornavirae, Kitrinoviricota, Flasuviricetes, Amarillovirales, Flaviviridae, Flavivirus (arboviruses group B), Usutu virus (USUV)	ATP binding [GO:0005524]; double-stranded RNA binding [GO:0003725]; metal ion binding [GO:0046872]; mRNA (guanine-N7-)-methyltransferase activity [GO:0004482]; mRNA (nucleoside-2'-O-)-methyltransferase activity [GO:0004483]; nucleoside-triphosphatase activity [GO:0017111]; protein dimerization activity [GO:0046983]; RNA-directed 5'-3' RNA polymerase activity [GO:0003968]; RNA helicase activity [G…
P14336	POLG_TBEVW	Genome polyprotein [Cleaved into: Peptide 2k; Capsid protein C (Core protein); Protein prM; Peptide pr; Small envelope protein M (Matrix protein); Envelope protein E; Non-structural protein 1 (NS1); Non-structural protein 2A (NS2A); Serine protease subunit NS2B (Flavivirin protease NS2B regulatory subunit) (Non-structural protein 2B); Serine protease NS3 (EC 3.4.21.91) (EC 3.6.1.15) (EC 3.6.4.13)…		Tick-borne encephalitis virus European subtype (strain Neudoerfl) (NEUV) (Neudoerfl virus)	3414	Viruses, Riboviria, Orthornavirae, Kitrinoviricota, Flasuviricetes, Amarillovirales, Flaviviridae, Flavivirus (arboviruses group B), Tick-borne encephalitis virus, Tick-borne encephalitis virus European subtype (strain Neudoerfl) (NEUV) (Neudoerfl virus)	ATP binding [GO:0005524]; double-stranded RNA binding [GO:0003725]; metal ion binding [GO:0046872]; mRNA (guanine-N7-)-methyltransferase activity [GO:0004482]; mRNA (nucleoside-2'-O-)-methyltransferase activity [GO:0004483]; nucleoside-triphosphatase activity [GO:0017111]; protein dimerization activity [GO:0046983]; RNA-directed 5'-3' RNA polymerase activity [GO:0003968]; RNA helicase activity [G…
P14335	POLG_KUNJM	Genome polyprotein [Cleaved into: Peptide 2k; Capsid protein C (Core protein); Protein prM; Peptide pr; Small envelope protein M (Matrix protein); Envelope protein E; Non-structural protein 1 (NS1); Non-structural protein 2A (NS2A); Serine protease subunit NS2B (Flavivirin protease NS2B regulatory subunit) (Non-structural protein 2B); Serine protease NS3 (EC 3.4.21.91) (EC 3.6.1.15) (EC 3.6.4.13)…		Kunjin virus (strain MRM61C)	3433	Viruses, Riboviria, Orthornavirae, Kitrinoviricota, Flasuviricetes, Amarillovirales, Flaviviridae, Flavivirus (arboviruses group B), West Nile virus (WNV), Kunjin virus, Kunjin virus (strain MRM61C)	ATP binding [GO:0005524]; double-stranded RNA binding [GO:0003725]; metal ion binding [GO:0046872]; mRNA (guanine-N7-)-methyltransferase activity [GO:0004482]; mRNA (nucleoside-2'-O-)-methyltransferase activity [GO:0004483]; nucleoside-triphosphatase activity [GO:0017111]; protein dimerization activity [GO:0046983]; RNA-directed 5'-3' RNA polymerase activity [GO:0003968]; RNA helicase activity [G…
Q04538	POLG_POWVL	Genome polyprotein [Cleaved into: Peptide 2k; Capsid protein C (Core protein); Protein prM; Peptide pr; Small envelope protein M (Matrix protein); Envelope protein E; Non-structural protein 1 (NS1); Non-structural protein 2A (NS2A); Serine protease subunit NS2B (Flavivirin protease NS2B regulatory subunit) (Non-structural protein 2B); Serine protease NS3 (EC 3.4.21.91) (EC 3.6.1.15) (EC 3.6.4.13)…		Tick-borne powassan virus (strain LB) (POWV) (Powassan virus)	3415	Viruses, Riboviria, Orthornavirae, Kitrinoviricota, Flasuviricetes, Amarillovirales, Flaviviridae, Flavivirus (arboviruses group B), Powassan virus, Tick-borne powassan virus (strain LB) (POWV) (Powassan virus)	ATP binding [GO:0005524]; double-stranded RNA binding [GO:0003725]; metal ion binding [GO:0046872]; mRNA (guanine-N7-)-methyltransferase activity [GO:0004482]; mRNA (nucleoside-2'-O-)-methyltransferase activity [GO:0004483]; nucleoside-triphosphatase activity [GO:0017111]; protein dimerization activity [GO:0046983]; RNA-directed 5'-3' RNA polymerase activity [GO:0003968]; RNA helicase activity [G…
P06935	POLG_WNV	Genome polyprotein [Cleaved into: Peptide 2k; Capsid protein C (Core protein); Protein prM; Peptide pr; Small envelope protein M (Matrix protein); Envelope protein E; Non-structural protein 1 (NS1); Non-structural protein 2A (NS2A); Serine protease subunit NS2B (Flavivirin protease NS2B regulatory subunit) (Non-structural protein 2B); Serine protease NS3 (EC 3.4.21.91) (EC 3.6.1.15) (EC 3.6.4.13)…		West Nile virus (WNV)	3430	Viruses, Riboviria, Orthornavirae, Kitrinoviricota, Flasuviricetes, Amarillovirales, Flaviviridae, Flavivirus (arboviruses group B), West Nile virus (WNV)	ATP binding [GO:0005524]; DNA/DNA annealing activity [GO:1990814]; DNA binding [GO:0003677]; exogenous protein binding [GO:0140272]; metal ion binding [GO:0046872]; mRNA (guanine-N7-)-methyltransferase activity [GO:0004482]; mRNA (nucleoside-2'-O-)-methyltransferase activity [GO:0004483]; nucleoside-triphosphatase activity [GO:0017111]; peptidase activity [GO:0008233]; protein dimerization activi…
Q9Q6P4	POLG_WNV9	Genome polyprotein [Cleaved into: Peptide 2k; Capsid protein C (Core protein); Protein prM; Peptide pr; Small envelope protein M (Matrix protein); Envelope protein E; Non-structural protein 1 (NS1); Non-structural protein 2A (NS2A); Serine protease subunit NS2B (Flavivirin protease NS2B regulatory subunit) (Non-structural protein 2B); Serine protease NS3 (EC 3.4.21.91) (EC 3.6.1.15) (EC 3.6.4.13)…	GP1 MZ11_60484gpGP1 MZ11_60553gpGP1	West Nile virus (strain NY-99) (WNV) (West Nile virus (strain NY-1999))	3433	Viruses, Riboviria, Orthornavirae, Kitrinoviricota, Flasuviricetes, Amarillovirales, Flaviviridae, Flavivirus (arboviruses group B), West Nile virus (WNV), West Nile virus (strain NY-99) (WNV) (West Nile virus (strain NY-1999))	ATP binding [GO:0005524]; double-stranded RNA binding [GO:0003725]; metal ion binding [GO:0046872]; mRNA (guanine-N7-)-methyltransferase activity [GO:0004482]; mRNA (nucleoside-2'-O-)-methyltransferase activity [GO:0004483]; nucleoside-triphosphatase activity [GO:0017111]; protein dimerization activity [GO:0046983]; RNA-directed 5'-3' RNA polymerase activity [GO:0003968]; RNA helicase activity [G…
P29837	POLG_LANVT	Genome polyprotein [Cleaved into: Peptide 2k; Capsid protein C (Core protein); Protein prM; Peptide pr; Small envelope protein M (Matrix protein); Envelope protein E; Non-structural protein 1 (NS1); Non-structural protein 2A (NS2A); Serine protease subunit NS2B (Flavivirin protease NS2B regulatory subunit) (Non-structural protein 2B); Serine protease NS3 (EC 3.4.21.91) (EC 3.6.1.15) (EC 3.6.4.13)…		Langat virus (strain TP21)	3414	Viruses, Riboviria, Orthornavirae, Kitrinoviricota, Flasuviricetes, Amarillovirales, Flaviviridae, Flavivirus (arboviruses group B), Langat virus, Langat virus (strain TP21)	ATP binding [GO:0005524]; double-stranded RNA binding [GO:0003725]; metal ion binding [GO:0046872]; mRNA (guanine-N7-)-methyltransferase activity [GO:0004482]; mRNA (nucleoside-2'-O-)-methyltransferase activity [GO:0004483]; nucleoside-triphosphatase activity [GO:0017111]; protein dimerization activity [GO:0046983]; RNA-directed 5'-3' RNA polymerase activity [GO:0003968]; RNA helicase activity [G…
P27909	POLG_DEN1B	Genome polyprotein [Cleaved into: Protein C (Core protein); Protein prM; Peptide pr; Small envelope protein M (Matrix protein); Envelope protein E; Non-structural protein 1 (NS1); Non-structural protein 2A (NS2A); Non-structural protein 2A-alpha (NS2A-alpha); Serine protease subunit NS2B (Flavivirin protease NS2B regulatory subunit) (Non-structural protein 2B); Serine protease NS3 (EC 3.4.21.91) …		Dengue virus type 1 (strain Brazil/97-11/1997) (DENV-1)	3392	Viruses, Riboviria, Orthornavirae, Kitrinoviricota, Flasuviricetes, Amarillovirales, Flaviviridae, Flavivirus (arboviruses group B), Dengue virus, Dengue virus 1, Dengue virus type 1 (strain Brazil/97-11/1997) (DENV-1)	ATP binding [GO:0005524]; double-stranded RNA binding [GO:0003725]; ion channel activity [GO:0005216]; metal ion binding [GO:0046872]; mRNA (guanine-N7-)-methyltransferase activity [GO:0004482]; mRNA (nucleoside-2'-O-)-methyltransferase activity [GO:0004483]; nucleoside-triphosphatase activity [GO:0017111]; protein dimerization activity [GO:0046983]; RNA-directed 5'-3' RNA polymerase activity [GO…
Q9QEJ5	POLG_PESV	Genome polyprotein [Cleaved into: Protein p11; Protein p28; NTPase (EC 3.6.1.15) (p35); Protein p32; Viral genome-linked protein (VPg) (p14); Protease-polymerase p70 (Pro-Pol) (EC 2.7.7.48) (EC 3.4.22.66); Capsid protein (CP) (VP1) (p60)]	ORF1	Porcine enteric sapovirus (isolate Swine/United States/Cowden/1980) (Sw/SV/Cowden/1980/US)	2254	Viruses, Riboviria, Orthornavirae, Pisuviricota, Pisoniviricetes, Picornavirales, Caliciviridae, Sapovirus, Sapporo virus, Sapovirus GIII, Porcine enteric sapovirus, Porcine enteric sapovirus (isolate Swine/United States/Cowden/1980) (Sw/SV/Cowden/1980/US)	ATP binding [GO:0005524]; cysteine-type endopeptidase activity [GO:0004197]; nucleoside-triphosphatase activity [GO:0017111]; RNA binding [GO:0003723]; RNA-directed 5'-3' RNA polymerase activity [GO:0003968]; RNA helicase activity [GO:0003724]
Q6XDK8	POLG_SVM10	Genome polyprotein [Cleaved into: Protein p11; Protein p28; NTPase (EC 3.6.1.15) (p35); Protein p32; Viral genome-linked protein (VPg) (p14); Protease-polymerase p70 (Pro-Pol) (EC 2.7.7.48) (EC 3.4.22.66); Capsid protein (CP) (VP1) (p60)]	ORF1	Sapporo virus (isolate GII/Human/Thailand/Mc10/2000) (Hu/SaV/Mc10/2000/Thailand)	2278	Viruses, Riboviria, Orthornavirae, Pisuviricota, Pisoniviricetes, Picornavirales, Caliciviridae, Sapovirus, Sapporo virus, Sapovirus GII, Sapporo virus (isolate GII/Human/Thailand/Mc10/2000) (Hu/SaV/Mc10/2000/Thailand)	ATP binding [GO:0005524]; cysteine-type endopeptidase activity [GO:0004197]; nucleoside-triphosphatase activity [GO:0017111]; RNA binding [GO:0003723]; RNA-directed 5'-3' RNA polymerase activity [GO:0003968]; RNA helicase activity [GO:0003724]
Q672I1	POLG_SVSAP	Genome polyprotein [Cleaved into: Protein p11; Protein p28; NTPase (EC 3.6.1.15) (p35); Protein p32; Viral genome-linked protein (VPg) (p14); Protease-polymerase p70 (Pro-Pol) (EC 2.7.7.48) (EC 3.4.22.66); Capsid protein (CP) (VP1) (p60)]		Sapporo virus (isolate GI/Human/Germany/pJG-Sap01) (Hu/Dresden/pJG-Sap01/DE)	2280	Viruses, Riboviria, Orthornavirae, Pisuviricota, Pisoniviricetes, Picornavirales, Caliciviridae, Sapovirus, Sapporo virus, Sapovirus isolates, Sapporo virus (isolate GI/Human/Germany/pJG-Sap01) (Hu/Dresden/pJG-Sap01/DE)	ATP binding [GO:0005524]; cysteine-type endopeptidase activity [GO:0004197]; nucleoside-triphosphatase activity [GO:0017111]; RNA binding [GO:0003723]; RNA-directed 5'-3' RNA polymerase activity [GO:0003968]; RNA helicase activity [GO:0003724]
P36286	POLG_SMSV1	Genome polyprotein [Cleaved into: Protein p16; Protein p32; NTPase (EC 3.6.1.15) (p39); Protein p30; Viral genome-linked protein (VPg) (p13); Protease-polymerase p76 (Pro-Pol) (EC 2.7.7.48) (EC 3.4.22.66)]	ORF1	San Miguel sea lion virus serotype 1 (SMSV-1) (SMSV serotype 1)	1879	Viruses, Riboviria, Orthornavirae, Pisuviricota, Pisoniviricetes, Picornavirales, Caliciviridae, Vesivirus, Vesicular exanthema of swine virus (VESV), San Miguel sea lion virus serotype 1 (SMSV-1) (SMSV serotype 1)	ATP binding [GO:0005524]; cysteine-type endopeptidase activity [GO:0004197]; nucleoside-triphosphatase activity [GO:0017111]; RNA binding [GO:0003723]; RNA-directed 5'-3' RNA polymerase activity [GO:0003968]; RNA helicase activity [GO:0003724]
Q9DUN3	POLG_VESVA	Genome polyprotein [Cleaved into: Protein p16; Protein p32; NTPase (EC 3.6.1.15) (p39); Protein p30; Viral genome-linked protein (VPg) (p13); Protease-polymerase p76 (Pro-Pol) (EC 2.7.7.48) (EC 3.4.22.66)]	ORF1	Vesicular exanthema of swine virus serotype A48 (isolate Swine/United States/A48/1948) (VESV)	1881	Viruses, Riboviria, Orthornavirae, Pisuviricota, Pisoniviricetes, Picornavirales, Caliciviridae, Vesivirus, Vesicular exanthema of swine virus (VESV), Vesicular exanthema of swine virus serotype A48 (isolate Swine/United States/A48/1948) (VESV)	ATP binding [GO:0005524]; cysteine-type endopeptidase activity [GO:0004197]; nucleoside-triphosphatase activity [GO:0017111]; RNA binding [GO:0003723]; RNA-directed 5'-3' RNA polymerase activity [GO:0003968]; RNA helicase activity [GO:0003724]
Q8V736	POLG_CACV4	Genome polyprotein [Cleaved into: Protein p18; Protein p32; NTPase (EC 3.6.1.15) (p39); Protein p30; Viral genome-linked protein (VPg) (p13); Protease-polymerase (Pro-Pol) (EC 2.7.7.48) (EC 3.4.22.66)]	ORF1	Canine calicivirus (strain 48) (CaCV)	1929	Viruses, Riboviria, Orthornavirae, Pisuviricota, Pisoniviricetes, Picornavirales, Caliciviridae, Vesivirus, unclassified Vesivirus, Canine vesivirus, Canine calicivirus (strain 48) (CaCV)	ATP binding [GO:0005524]; cysteine-type endopeptidase activity [GO:0004197]; nucleoside-triphosphatase activity [GO:0017111]; RNA binding [GO:0003723]; RNA-directed 5'-3' RNA polymerase activity [GO:0003968]; RNA helicase activity [GO:0003724]
Q69014	POLG_SVM93	Genome polyprotein [Cleaved into: Protein p28; NTPase (EC 3.6.1.15) (p35); Protein p32; Viral genome-linked protein (VPg) (p14); Protease-polymerase p70 (Pro-Pol) (EC 2.7.7.48) (EC 3.4.22.66); Capsid protein (CP) (VP1) (p60)] (Fragment)	ORF1	Sapporo virus (strain Human/United Kingdom/Manchester/1993) (Hu/SV/Man/1993/UK)	2208	Viruses, Riboviria, Orthornavirae, Pisuviricota, Pisoniviricetes, Picornavirales, Caliciviridae, Sapovirus, Sapporo virus, Sapovirus GI, Sapporo virus (strain Human/United Kingdom/Manchester/1993) (Hu/SV/Man/1993/UK)	ATP binding [GO:0005524]; cysteine-type endopeptidase activity [GO:0004197]; nucleoside-triphosphatase activity [GO:0017111]; RNA binding [GO:0003723]; RNA-directed 5'-3' RNA polymerase activity [GO:0003968]; RNA helicase activity [GO:0003724]
Q288N7	POLG_BECN1	Genome polyprotein [Cleaved into: Protein p34; NTPase (EC 3.6.1.15) (p37); Protein p30; Viral genome-linked protein (VPg) (p8); 3C-like protease (3CLpro) (EC 3.4.22.66) (p20); RNA-directed RNA polymerase (RdRp) (EC 2.7.7.48) (p53); Capsid protein (VP1)]	ORF1	Bovine enteric calicivirus Newbury agent-1 (isolate Bovine/UK/Newbury1/1976) (BEC)	2210	Viruses, Riboviria, Orthornavirae, Pisuviricota, Pisoniviricetes, Picornavirales, Caliciviridae, Nebovirus, Newbury 1 virus, Bovine enteric calicivirus Newbury agent-1 (isolate Bovine/UK/Newbury1/1976) (BEC)	ATP binding [GO:0005524]; cysteine-type endopeptidase activity [GO:0004197]; nucleoside-triphosphatase activity [GO:0017111]; RNA binding [GO:0003723]; RNA-directed 5'-3' RNA polymerase activity [GO:0003968]; RNA helicase activity [GO:0003724]
Q8JN60	POLG_BECNB	Genome polyprotein [Cleaved into: Protein p34; NTPase (EC 3.6.1.15) (p37); Protein p30; Viral genome-linked protein (VPg) (p8); 3C-like protease (3CLpro) (EC 3.4.22.66) (p20); RNA-directed RNA polymerase (RdRp) (EC 2.7.7.48) (p53); Capsid protein (VP1)]	ORF1	Bovine enteric calicivirus NB (isolate Bovine/United States/Nebraska/1980) (BEC-NB)	2210	Viruses, Riboviria, Orthornavirae, Pisuviricota, Pisoniviricetes, Picornavirales, Caliciviridae, Nebovirus, Newbury 1 virus, Bovine enteric calicivirus NB (isolate Bovine/United States/Nebraska/1980) (BEC-NB)	ATP binding [GO:0005524]; cysteine-type endopeptidase activity [GO:0004197]; nucleoside-triphosphatase activity [GO:0017111]; RNA binding [GO:0003723]; RNA-directed 5'-3' RNA polymerase activity [GO:0003968]; RNA helicase activity [GO:0003724]
P54634	POLG_LORDV	Genome polyprotein [Cleaved into: Protein p37; NTPase (EC 3.6.1.15) (p40); Protein p20; Viral genome-linked protein (VPG); 3C-like protease (3CLpro) (EC 3.4.22.66) (Calicivirin); RNA-directed RNA polymerase (RdRp) (EC 2.7.7.48)]	ORF1	Lordsdale virus (strain GII/Human/United Kingdom/Lordsdale/1993) (Human enteric calicivirus) (Hu/NV/LD/1993/UK)	1699	Viruses, Riboviria, Orthornavirae, Pisuviricota, Pisoniviricetes, Picornavirales, Caliciviridae, Norovirus, Norwalk virus, Norovirus GII, Lordsdale virus (strain GII/Human/United Kingdom/Lordsdale/1993) (Human enteric calicivirus) (Hu/NV/LD/1993/UK)	ATP binding [GO:0005524]; cysteine-type endopeptidase activity [GO:0004197]; nucleoside-triphosphatase activity [GO:0017111]; RNA binding [GO:0003723]; RNA-directed 5'-3' RNA polymerase activity [GO:0003968]; RNA helicase activity [GO:0003724]
Q83883	POLG_NVN68	Genome polyprotein [Cleaved into: Protein p48; NTPase (EC 3.6.1.15) (p41); Protein p22; Viral genome-linked protein (VPG); 3C-like protease (3CLpro) (EC 3.4.22.66) (Calicivirin); RNA-directed RNA polymerase (RdRp) (EC 2.7.7.48)]	ORF1	Norwalk virus (strain GI/Human/United States/Norwalk/1968) (Hu/NV/NV/1968/US)	1789	Viruses, Riboviria, Orthornavirae, Pisuviricota, Pisoniviricetes, Picornavirales, Caliciviridae, Norovirus, Norwalk virus, Norovirus isolates, Norwalk virus (strain GI/Human/United States/Norwalk/1968) (Hu/NV/NV/1968/US)	ATP binding [GO:0005524]; cysteine-type endopeptidase activity [GO:0004197]; nucleoside-triphosphatase activity [GO:0017111]; RNA binding [GO:0003723]; RNA-directed 5'-3' RNA polymerase activity [GO:0003968]; RNA helicase activity [GO:0003724]
Q04544	POLG_SOUV3	Genome polyprotein [Cleaved into: Protein p48; NTPase (EC 3.6.1.15) (p41); Protein p22; Viral genome-linked protein (VPG); 3C-like protease (3CLpro) (EC 3.4.22.66) (Calicivirin); RNA-directed RNA polymerase (RdRp) (EC 2.7.7.48)]	ORF1	Southampton virus (strain GI/Human/United Kingdom/Southampton/1991) (SHV) (Hu/NV/SHV/1991/UK)	1788	Viruses, Riboviria, Orthornavirae, Pisuviricota, Pisoniviricetes, Picornavirales, Caliciviridae, Norovirus, Norwalk virus, Norovirus GI, Southampton virus, Southampton virus (strain GI/Human/United Kingdom/Southampton/1991) (SHV) (Hu/NV/SHV/1991/UK)	ATP binding [GO:0005524]; cysteine-type endopeptidase activity [GO:0004197]; nucleoside-triphosphatase activity [GO:0017111]; RNA binding [GO:0003723]; RNA-directed 5'-3' RNA polymerase activity [GO:0003968]; RNA helicase activity [GO:0003724]
P27407	POLG_FCVC6	Genome polyprotein [Cleaved into: Protein p5.6; Protein p32; NTPase (EC 3.6.1.15) (p39); Protein p30; Viral genome-linked protein (VPg) (p13); Protease-polymerase p76 (Pro-Pol) (EC 2.7.7.48) (EC 3.4.22.66)]	ORF1	Feline calicivirus (strain CFI/68 FIV) (FCV)	1762	Viruses, Riboviria, Orthornavirae, Pisuviricota, Pisoniviricetes, Picornavirales, Caliciviridae, Vesivirus, Feline calicivirus, Feline calicivirus (strain CFI/68 FIV) (FCV)	ATP binding [GO:0005524]; cysteine-type endopeptidase activity [GO:0004197]; nucleoside-triphosphatase activity [GO:0017111]; RNA binding [GO:0003723]; RNA-directed 5'-3' RNA polymerase activity [GO:0003968]; RNA helicase activity [GO:0003724]
Q66914	POLG_FCVUR	Genome polyprotein [Cleaved into: Protein p5.6; Protein p32; NTPase (EC 3.6.1.15) (p39); Protein p30; Viral genome-linked protein (VPg) (p13); Protease-polymerase p76 (Pro-Pol) (EC 2.7.7.48) (EC 3.4.22.66)]	ORF1	Feline calicivirus (strain Cat/United States/Urbana/1960) (FCV)	1763	Viruses, Riboviria, Orthornavirae, Pisuviricota, Pisoniviricetes, Picornavirales, Caliciviridae, Vesivirus, Feline calicivirus, Feline calicivirus (strain Cat/United States/Urbana/1960) (FCV)	ATP binding [GO:0005524]; cysteine-type endopeptidase activity [GO:0004197]; nucleoside-triphosphatase activity [GO:0017111]; RNA binding [GO:0003723]; RNA-directed 5'-3' RNA polymerase activity [GO:0003968]; RNA helicase activity [GO:0003724]
P27408	POLG_FCVF4	Genome polyprotein [Cleaved into: Protein p5.6; Protein p32; NTPase (EC 3.6.1.15) (p39); Protein p30; Viral genome-linked protein (VPg) (p13); Protease-polymerase p76 (Pro-Pol) (EC 2.7.7.48) (EC 3.4.22.66)]	ORF1	Feline calicivirus (strain Japanese F4) (FCV)	1763	Viruses, Riboviria, Orthornavirae, Pisuviricota, Pisoniviricetes, Picornavirales, Caliciviridae, Vesivirus, Feline calicivirus, Feline calicivirus (strain Japanese F4) (FCV)	ATP binding [GO:0005524]; cysteine-type endopeptidase activity [GO:0004197]; nucleoside-triphosphatase activity [GO:0017111]; RNA binding [GO:0003723]; RNA-directed 5'-3' RNA polymerase activity [GO:0003968]; RNA helicase activity [GO:0003724]
P27409	POLG_FCVF9	Genome polyprotein [Cleaved into: Protein p5.6; Protein p32; NTPase (EC 3.6.1.15) (p39); Protein p30; Viral genome-linked protein (VPg) (p13); Protease-polymerase p76 (Pro-Pol) (EC 2.7.7.48) (EC 3.4.22.66)]	ORF1	Feline calicivirus (strain F9) (FCV)	1763	Viruses, Riboviria, Orthornavirae, Pisuviricota, Pisoniviricetes, Picornavirales, Caliciviridae, Vesivirus, Feline calicivirus, Feline calicivirus (strain F9) (FCV)	ATP binding [GO:0005524]; cysteine-type endopeptidase activity [GO:0004197]; nucleoside-triphosphatase activity [GO:0017111]; RNA binding [GO:0003723]; RNA-directed 5'-3' RNA polymerase activity [GO:0003968]; RNA helicase activity [GO:0003724]
Q91PP5	POLG_RTSVT	Genome polyprotein [Cleaved into: Putative leader protein; Capsid protein 1 (CP-1) (22.5 kDa protein) (Coat protein 1); Capsid protein 2 (CP-2) (26 kDa protein) (Coat protein 2); Capsid protein 3 (CP-3) (31 kDa protein) (Coat protein 3); Putative helicase (EC 3.6.4.-) (Putative NTP-binding protein); Probable picornain 3C-like protease (3C-like protease) (EC 3.4.22.-); Probable RNA-directed RNA po…		Rice tungro spherical virus (strain Vt6) (RTSV) (Rice tungro spherical waikavirus)	3471	Viruses, Riboviria, Orthornavirae, Pisuviricota, Pisoniviricetes, Picornavirales, Secoviridae, Waikavirus, Rice tungro spherical virus, Rice tungro spherical virus (strain Vt6) (RTSV) (Rice tungro spherical waikavirus)	ATP binding [GO:0005524]; cysteine-type endopeptidase activity [GO:0004197]; RNA binding [GO:0003723]; RNA-directed 5'-3' RNA polymerase activity [GO:0003968]; RNA helicase activity [GO:0003724]; structural molecule activity [GO:0005198]
Q05057	POLG_PYFV1	Genome polyprotein [Cleaved into: Putative leader protein; Capsid protein 1 (CP-1) (22.5 kDa protein) (Coat protein 1); Capsid protein 2 (CP-2) (26 kDa protein) (Coat protein 2); Capsid protein 3 (CP-3) (31 kDa protein) (Coat protein 3); Putative helicase (EC 3.6.4.-) (Putative NTP-binding protein); Probable picornain 3C-like protease (3C-like protease) (EC 3.4.22.-); Probable RNA-directed RNA po…		Parsnip yellow fleck virus (isolate P-121) (PYFV)	3027	Viruses, Riboviria, Orthornavirae, Pisuviricota, Pisoniviricetes, Picornavirales, Secoviridae, Sequivirus, Parsnip yellow fleck virus, Parsnip yellow fleck virus (isolate P-121) (PYFV)	ATP binding [GO:0005524]; cysteine-type endopeptidase activity [GO:0004197]; RNA binding [GO:0003723]; RNA-directed 5'-3' RNA polymerase activity [GO:0003968]; RNA helicase activity [GO:0003724]; structural molecule activity [GO:0005198]
Q83034	POLG_RTSVA	Genome polyprotein [Cleaved into: Putative leader protein; Capsid protein 1 (CP-1) (22.5 kDa protein) (Coat protein 1); Capsid protein 2 (CP-2) (26 kDa protein) (Coat protein 2); Capsid protein 3 (CP-3) (31 kDa protein) (Coat protein 3); Putative helicase (EC 3.6.4.-) (Putative NTP-binding protein); Probable picornain 3C-like protease (3C-like protease) (EC 3.4.22.-); Probable RNA-directed RNA po…		Rice tungro spherical virus (strain A) (RTSV) (Rice tungro spherical waikavirus)	3473	Viruses, Riboviria, Orthornavirae, Pisuviricota, Pisoniviricetes, Picornavirales, Secoviridae, Waikavirus, Rice tungro spherical virus, Rice tungro spherical virus (strain A) (RTSV) (Rice tungro spherical waikavirus)	ATP binding [GO:0005524]; cysteine-type endopeptidase activity [GO:0004197]; RNA binding [GO:0003723]; RNA-directed 5'-3' RNA polymerase activity [GO:0003968]; RNA helicase activity [GO:0003724]; structural molecule activity [GO:0005198]
Q91TW9	POLG_MRFVC	Genome polyprotein [Cleaved into: RNA replication protein; Capsid protein CP1 (CP1) (Coat protein)] [Includes: RNA-directed RNA polymerase (EC 2.7.7.48); Helicase (EC 3.6.4.13); Methyltransferase (EC 2.1.1.-)]	ORF1	Maize rayado fino virus (isolate Costa Rica/Guapiles) (MRFV)	2027	Viruses, Riboviria, Orthornavirae, Kitrinoviricota, Alsuviricetes, Tymovirales, Tymoviridae, Marafivirus, Maize rayado fino virus, Maize rayado fino virus (isolate Costa Rica/Guapiles) (MRFV)	ATP binding [GO:0005524]; cysteine-type endopeptidase activity [GO:0004197]; mRNA methyltransferase activity [GO:0008174]; RNA binding [GO:0003723]; RNA-directed 5'-3' RNA polymerase activity [GO:0003968]; RNA helicase activity [GO:0003724]; structural molecule activity [GO:0005198]
P20234	POLG_OMV	Genome polyprotein [Cleaved into: Viral genome-linked protein (VPg); Nuclear inclusion protein A (NI-A) (NIA) (EC 3.4.22.44) (49 kDa proteinase) (49 kDa-Pro); Nuclear inclusion protein B (NI-B) (NIB) (RNA-directed RNA polymerase) (EC 2.7.7.48); Capsid protein (CP) (Coat protein)] (Fragment)		Ornithogalum mosaic virus	1136	Viruses, Riboviria, Orthornavirae, Pisuviricota, Stelpaviricetes, Patatavirales, Potyviridae, Potyvirus, Ornithogalum mosaic virus	cysteine-type peptidase activity [GO:0008234]; nucleotide binding [GO:0000166]; RNA binding [GO:0003723]; RNA-directed 5'-3' RNA polymerase activity [GO:0003968]
Q9YJW3	POL1_BAYMY	Genome polyprotein 1 [Cleaved into: Protein P3; 6 kDa protein 1 (6K1); Cytoplasmic inclusion protein (CI) (EC 3.6.4.-); 6 kDa protein 2 (6K2); Viral genome-linked protein (VPg); Nuclear inclusion protein A (NI-a) (NIa) (EC 3.4.22.44) (NIa-pro); Nuclear inclusion protein B (NI-b) (NIb) (EC 2.7.7.48) (RNA-directed RNA polymerase); Capsid protein (CP) (Coat protein)]		Barley yellow mosaic virus (isolate China/Yancheng/1998) (BaYMV)	2410	Viruses, Riboviria, Orthornavirae, Pisuviricota, Stelpaviricetes, Patatavirales, Potyviridae, Bymovirus, Barley yellow mosaic virus (BaYMV), Barley yellow mosaic virus (isolate China/Yancheng/1998) (BaYMV)	ATP binding [GO:0005524]; cysteine-type peptidase activity [GO:0008234]; helicase activity [GO:0004386]; hydrolase activity, acting on acid anhydrides, in phosphorus-containing anhydrides [GO:0016818]; RNA binding [GO:0003723]; RNA-directed 5'-3' RNA polymerase activity [GO:0003968]; structural molecule activity [GO:0005198]
Q01206	POL1_BAYMJ	Genome polyprotein 1 [Cleaved into: Protein P3; 6 kDa protein 1 (6K1); Cytoplasmic inclusion protein (CI) (EC 3.6.4.-); 6 kDa protein 2 (6K2); Viral genome-linked protein (VPg); Nuclear inclusion protein A (NI-a) (NIa) (EC 3.4.22.44) (NIa-pro); Nuclear inclusion protein B (NI-b) (NIb) (EC 2.7.7.48) (RNA-directed RNA polymerase); Coat protein (CP)]		Barley yellow mosaic virus (strain Japanese II-1) (BaYMV)	2410	Viruses, Riboviria, Orthornavirae, Pisuviricota, Stelpaviricetes, Patatavirales, Potyviridae, Bymovirus, Barley yellow mosaic virus (BaYMV), Barley yellow mosaic virus (strain Japanese II-1) (BaYMV)	ATP binding [GO:0005524]; cysteine-type peptidase activity [GO:0008234]; helicase activity [GO:0004386]; hydrolase activity, acting on acid anhydrides, in phosphorus-containing anhydrides [GO:0016818]; RNA binding [GO:0003723]; RNA-directed 5'-3' RNA polymerase activity [GO:0003968]; structural molecule activity [GO:0005198]
Q04574	POL1_BAYMG	Genome polyprotein 1 [Cleaved into: Protein P3; 6 kDa protein 1 (6K1); Cytoplasmic inclusion protein (CI) (EC 3.6.4.-); 6 kDa protein 2 (6K2); Viral genome-linked protein (VPg); Nuclear inclusion protein A (NI-a) (NIa) (EC 3.4.22.44) (NIa-pro); Nuclear inclusion protein B (NI-b) (NIb) (EC 2.7.7.48) (RNA-directed RNA polymerase); Coat protein (CP)]		Barley yellow mosaic virus (isolate Germany) (BaYMV)	2412	Viruses, Riboviria, Orthornavirae, Pisuviricota, Stelpaviricetes, Patatavirales, Potyviridae, Bymovirus, Barley yellow mosaic virus (BaYMV), Barley yellow mosaic virus (isolate Germany) (BaYMV)	ATP binding [GO:0005524]; cysteine-type peptidase activity [GO:0008234]; helicase activity [GO:0004386]; hydrolase activity, acting on acid anhydrides, in phosphorus-containing anhydrides [GO:0016818]; RNA binding [GO:0003723]; RNA-directed 5'-3' RNA polymerase activity [GO:0003968]; structural molecule activity [GO:0005198]
P90245	POL1_BAMMN	Genome polyprotein 1 [Cleaved into: Protein P3; 6 kDa protein 1 (6K1); Cytoplasmic inclusion protein (CI) (EC 3.6.4.-); 6 kDa protein 2 (6K2); Viral genome-linked protein (VPg); Nuclear inclusion protein A (NI-a) (NIa) (EC 3.4.22.44) (NIa-pro); Nuclear inclusion protein B (NI-b) (NIb) (EC 2.7.7.48) (RNA-directed RNA polymerase); Coat protein (CP)]		Barley mild mosaic virus (strain Na1) (BaMMV)	2258	Viruses, Riboviria, Orthornavirae, Pisuviricota, Stelpaviricetes, Patatavirales, Potyviridae, Bymovirus, Barley mild mosaic virus, Barley mild mosaic virus (strain Na1) (BaMMV)	ATP binding [GO:0005524]; cysteine-type peptidase activity [GO:0008234]; helicase activity [GO:0004386]; hydrolase activity, acting on acid anhydrides, in phosphorus-containing anhydrides [GO:0016818]; RNA binding [GO:0003723]; RNA-directed 5'-3' RNA polymerase activity [GO:0003968]; structural molecule activity [GO:0005198]
A3F5L9	L_RABVE	Large structural protein (Protein L) (Replicase) (Transcriptase) [Includes: RNA-directed RNA polymerase (EC 2.7.7.48); GTP phosphohydrolase (EC 3.6.1.-); GDP polyribonucleotidyltransferase (EC 2.7.7.88) (PRNTase); mRNA (nucleoside-2'-O-)-methyltransferase (N1-2'-O-MTase) (EC 2.1.1.-); mRNA (guanine-N(7)-)-methyltransferase (G-N7-MTase) (EC 2.1.1.-)]	L	Rabies virus (strain ERA) (RABV)	2127	Viruses, Riboviria, Orthornavirae, Negarnaviricota, Haploviricotina, Monjiviricetes, Mononegavirales, Rhabdoviridae, Lyssavirus, Rabies lyssavirus, Rabies virus (strain ERA) (RABV)	ATP binding [GO:0005524]; GTPase activity [GO:0003924]; mRNA (guanine-N7-)-methyltransferase activity [GO:0004482]; RNA-directed 5'-3' RNA polymerase activity [GO:0003968]
Q4F8Z9	L_RABVA	Large structural protein (Protein L) (Replicase) (Transcriptase) [Includes: RNA-directed RNA polymerase (EC 2.7.7.48); GTP phosphohydrolase (EC 3.6.1.-); GDP polyribonucleotidyltransferase (EC 2.7.7.88) (PRNTase); mRNA (nucleoside-2'-O-)-methyltransferase (N1-2'-O-MTase) (EC 2.1.1.-); mRNA (guanine-N(7)-)-methyltransferase (G-N7-MTase) (EC 2.1.1.-)]	L	Rabies virus (strain PM1503/AVO1) (RABV)	2127	Viruses, Riboviria, Orthornavirae, Negarnaviricota, Haploviricotina, Monjiviricetes, Mononegavirales, Rhabdoviridae, Lyssavirus, Rabies lyssavirus, Rabies virus (strain PM1503/AVO1) (RABV)	ATP binding [GO:0005524]; GTPase activity [GO:0003924]; mRNA (guanine-N7-)-methyltransferase activity [GO:0004482]; RNA-directed 5'-3' RNA polymerase activity [GO:0003968]
A3RM23	L_RABVI	Large structural protein (Protein L) (Replicase) (Transcriptase) [Includes: RNA-directed RNA polymerase (EC 2.7.7.48); GTP phosphohydrolase (EC 3.6.1.-); GDP polyribonucleotidyltransferase (EC 2.7.7.88) (PRNTase); mRNA (nucleoside-2'-O-)-methyltransferase (N1-2'-O-MTase) (EC 2.1.1.-); mRNA (guanine-N(7)-)-methyltransferase (G-N7-MTase) (EC 2.1.1.-)]	L	Rabies virus (strain India) (RABV)	2127	Viruses, Riboviria, Orthornavirae, Negarnaviricota, Haploviricotina, Monjiviricetes, Mononegavirales, Rhabdoviridae, Lyssavirus, Rabies lyssavirus, Rabies virus (strain India) (RABV)	ATP binding [GO:0005524]; GTPase activity [GO:0003924]; mRNA (guanine-N7-)-methyltransferase activity [GO:0004482]; RNA-directed 5'-3' RNA polymerase activity [GO:0003968]
Q8JTG9	L_ABLVH	Large structural protein (Protein L) (Replicase) (Transcriptase) [Includes: RNA-directed RNA polymerase (EC 2.7.7.48); GTP phosphohydrolase (EC 3.6.1.-); GDP polyribonucleotidyltransferase (EC 2.7.7.88) (PRNTase); mRNA (nucleoside-2'-O-)-methyltransferase (N1-2'-O-MTase) (EC 2.1.1.-); mRNA (guanine-N(7)-)-methyltransferase (G-N7-MTase) (EC 2.1.1.-)]	L	Australian bat lyssavirus (isolate Human/AUS/1998) (ABLV)	2127	Viruses, Riboviria, Orthornavirae, Negarnaviricota, Haploviricotina, Monjiviricetes, Mononegavirales, Rhabdoviridae, Lyssavirus, Australian bat lyssavirus, Australian bat lyssavirus (isolate Human/AUS/1998) (ABLV)	ATP binding [GO:0005524]; GTPase activity [GO:0003924]; mRNA (guanine-N7-)-methyltransferase activity [GO:0004482]; RNA-directed 5'-3' RNA polymerase activity [GO:0003968]
P0C568	L_MOKV	Large structural protein (Protein L) (Replicase) (Transcriptase) [Includes: RNA-directed RNA polymerase (EC 2.7.7.48); GTP phosphohydrolase (EC 3.6.1.-); GDP polyribonucleotidyltransferase (EC 2.7.7.88) (PRNTase); mRNA (nucleoside-2'-O-)-methyltransferase (N1-2'-O-MTase) (EC 2.1.1.-); mRNA (guanine-N(7)-)-methyltransferase (G-N7-MTase) (EC 2.1.1.-)]	L	Mokola virus (MOKV)	2127	Viruses, Riboviria, Orthornavirae, Negarnaviricota, Haploviricotina, Monjiviricetes, Mononegavirales, Rhabdoviridae, Lyssavirus, Mokola virus (MOKV)	ATP binding [GO:0005524]; GTPase activity [GO:0003924]; mRNA (guanine-N7-)-methyltransferase activity [GO:0004482]; RNA-directed 5'-3' RNA polymerase activity [GO:0003968]
Q0GBY0	L_RABVR	Large structural protein (Protein L) (Replicase) (Transcriptase) [Includes: RNA-directed RNA polymerase (EC 2.7.7.48); GTP phosphohydrolase (EC 3.6.1.-); GDP polyribonucleotidyltransferase (EC 2.7.7.88) (PRNTase); mRNA (nucleoside-2'-O-)-methyltransferase (N1-2'-O-MTase) (EC 2.1.1.-); mRNA (guanine-N(7)-)-methyltransferase (G-N7-MTase) (EC 2.1.1.-)]	L	Rabies virus (strain China/MRV) (RABV)	2127	Viruses, Riboviria, Orthornavirae, Negarnaviricota, Haploviricotina, Monjiviricetes, Mononegavirales, Rhabdoviridae, Lyssavirus, Rabies lyssavirus, Rabies virus (strain China/MRV) (RABV)	ATP binding [GO:0005524]; GTPase activity [GO:0003924]; mRNA (guanine-N7-)-methyltransferase activity [GO:0004482]; RNA-directed 5'-3' RNA polymerase activity [GO:0003968]
Q66T60	L_RABVB	Large structural protein (Protein L) (Replicase) (Transcriptase) [Includes: RNA-directed RNA polymerase (EC 2.7.7.48); GTP phosphohydrolase (EC 3.6.1.-); GDP polyribonucleotidyltransferase (EC 2.7.7.88) (PRNTase); mRNA (nucleoside-2'-O-)-methyltransferase (N1-2'-O-MTase) (EC 2.1.1.-); mRNA (guanine-N(7)-)-methyltransferase (G-N7-MTase) (EC 2.1.1.-)]	L	Rabies virus (strain silver-haired bat-associated) (RABV) (SHBRV)	2128	Viruses, Riboviria, Orthornavirae, Negarnaviricota, Haploviricotina, Monjiviricetes, Mononegavirales, Rhabdoviridae, Lyssavirus, Rabies lyssavirus, Rabies virus (strain silver-haired bat-associated) (RABV) (SHBRV)	ATP binding [GO:0005524]; GTPase activity [GO:0003924]; mRNA (guanine-N7-)-methyltransferase activity [GO:0004482]; RNA-directed 5'-3' RNA polymerase activity [GO:0003968]
Q9QSP0	L_ABLVB	Large structural protein (Protein L) (Replicase) (Transcriptase) [Includes: RNA-directed RNA polymerase (EC 2.7.7.48); GTP phosphohydrolase (EC 3.6.1.-); GDP polyribonucleotidyltransferase (EC 2.7.7.88) (PRNTase); mRNA (nucleoside-2'-O-)-methyltransferase (N1-2'-O-MTase) (EC 2.1.1.-); mRNA (guanine-N(7)-)-methyltransferase (G-N7-MTase) (EC 2.1.1.-)]	L	Australian bat lyssavirus (isolate Bat/AUS/1996) (ABLV)	2128	Viruses, Riboviria, Orthornavirae, Negarnaviricota, Haploviricotina, Monjiviricetes, Mononegavirales, Rhabdoviridae, Lyssavirus, Australian bat lyssavirus, Australian bat lyssavirus (isolate Bat/AUS/1996) (ABLV)	ATP binding [GO:0005524]; GTPase activity [GO:0003924]; mRNA (guanine-N7-)-methyltransferase activity [GO:0004482]; RNA-directed 5'-3' RNA polymerase activity [GO:0003968]
Q9IPJ5	L_RABVN	Large structural protein (Protein L) (Replicase) (Transcriptase) [Includes: RNA-directed RNA polymerase (EC 2.7.7.48); GTP phosphohydrolase (EC 3.6.1.-); GDP polyribonucleotidyltransferase (EC 2.7.7.88) (PRNTase); mRNA (nucleoside-2'-O-)-methyltransferase (N1-2'-O-MTase) (EC 2.1.1.-); mRNA (guanine-N(7)-)-methyltransferase (G-N7-MTase) (EC 2.1.1.-)]	L	Rabies virus (strain Nishigahara RCEH) (RABV)	2127	Viruses, Riboviria, Orthornavirae, Negarnaviricota, Haploviricotina, Monjiviricetes, Mononegavirales, Rhabdoviridae, Lyssavirus, Rabies lyssavirus, Rabies virus (strain Nishigahara RCEH) (RABV)	ATP binding [GO:0005524]; GTPase activity [GO:0003924]; mRNA (guanine-N7-)-methyltransferase activity [GO:0004482]; RNA-directed 5'-3' RNA polymerase activity [GO:0003968]
P16289	L_RABVS	Large structural protein (Protein L) (Replicase) (Transcriptase) [Includes: RNA-directed RNA polymerase (EC 2.7.7.48); GTP phosphohydrolase (EC 3.6.1.-); GDP polyribonucleotidyltransferase (EC 2.7.7.88) (PRNTase); mRNA (nucleoside-2'-O-)-methyltransferase (N1-2'-O-MTase) (EC 2.1.1.-); mRNA (guanine-N(7)-)-methyltransferase (G-N7-MTase) (EC 2.1.1.-)]	L	Rabies virus (strain SAD B19) (RABV)	2127	Viruses, Riboviria, Orthornavirae, Negarnaviricota, Haploviricotina, Monjiviricetes, Mononegavirales, Rhabdoviridae, Lyssavirus, Rabies lyssavirus, Rabies virus (strain SAD B19) (RABV)	ATP binding [GO:0005524]; GTPase activity [GO:0003924]; mRNA (guanine-N7-)-methyltransferase activity [GO:0004482]; RNA-directed 5'-3' RNA polymerase activity [GO:0003968]
Q8B6J5	L_RABVH	Large structural protein (Protein L) (Replicase) (Transcriptase) [Includes: RNA-directed RNA polymerase (EC 2.7.7.48); GTP phosphohydrolase (EC 3.6.1.-); GDP polyribonucleotidyltransferase (EC 2.7.7.88) (PRNTase); mRNA (nucleoside-2'-O-)-methyltransferase (N1-2'-O-MTase) (EC 2.1.1.-); mRNA (guanine-N(7)-)-methyltransferase (G-N7-MTase) (EC 2.1.1.-)]	L	Rabies virus (strain HEP-Flury) (RABV)	2127	Viruses, Riboviria, Orthornavirae, Negarnaviricota, Haploviricotina, Monjiviricetes, Mononegavirales, Rhabdoviridae, Lyssavirus, Rabies lyssavirus, Rabies virus (strain HEP-Flury) (RABV)	ATP binding [GO:0005524]; GTPase activity [GO:0003924]; mRNA (guanine-N7-)-methyltransferase activity [GO:0004482]; RNA-directed 5'-3' RNA polymerase activity [GO:0003968]
Q0GBX5	L_RABVD	Large structural protein (Protein L) (Replicase) (Transcriptase) [Includes: RNA-directed RNA polymerase (EC 2.7.7.48); GTP phosphohydrolase (EC 3.6.1.-); GDP polyribonucleotidyltransferase (EC 2.7.7.88) (PRNTase); mRNA (nucleoside-2'-O-)-methyltransferase (N1-2'-O-MTase) (EC 2.1.1.-); mRNA (guanine-N(7)-)-methyltransferase (G-N7-MTase) (EC 2.1.1.-)]	L	Rabies virus (strain China/DRV) (RABV)	2127	Viruses, Riboviria, Orthornavirae, Negarnaviricota, Haploviricotina, Monjiviricetes, Mononegavirales, Rhabdoviridae, Lyssavirus, Rabies lyssavirus, Rabies virus (strain China/DRV) (RABV)	ATP binding [GO:0005524]; GTPase activity [GO:0003924]; mRNA (guanine-N7-)-methyltransferase activity [GO:0004482]; RNA-directed 5'-3' RNA polymerase activity [GO:0003968]
P11213	L_RABVP	Large structural protein (Protein L) (Replicase) (Transcriptase) [Includes: RNA-directed RNA polymerase (EC 2.7.7.48); GTP phosphohydrolase (EC 3.6.1.-); GDP polyribonucleotidyltransferase (EC 2.7.7.88) (PRNTase); mRNA (nucleoside-2'-O-)-methyltransferase (N1-2'-O-MTase) (EC 2.1.1.-); mRNA (guanine-N(7)-)-methyltransferase (G-N7-MTase) (EC 2.1.1.-)]	L	Rabies virus (strain Pasteur vaccins / PV) (RABV)	2142	Viruses, Riboviria, Orthornavirae, Negarnaviricota, Haploviricotina, Monjiviricetes, Mononegavirales, Rhabdoviridae, Lyssavirus, Rabies lyssavirus, Rabies virus (strain Pasteur vaccins / PV) (RABV)	ATP binding [GO:0005524]; GTPase activity [GO:0003924]; mRNA (guanine-N7-)-methyltransferase activity [GO:0004482]; RNA-directed 5'-3' RNA polymerase activity [GO:0003968]
Q05983	RDRP_RBDVR	Methyltransferase/helicase/RNA-directed RNA polymerase (EC 2.1.1.-) (EC 2.7.7.48) (EC 3.6.4.13)		Raspberry bushy dwarf virus (isolate Malling Jewel raspberry/R15) (RBDV)	1694	Viruses, Riboviria, Orthornavirae, Kitrinoviricota, Alsuviricetes, Martellivirales, Mayoviridae, Idaeovirus, Raspberry bushy dwarf virus (RBDV), Raspberry bushy dwarf virus (isolate Malling Jewel raspberry/R15) (RBDV)	ATP binding [GO:0005524]; hydrolase activity [GO:0016787]; mRNA methyltransferase activity [GO:0008174]; RNA binding [GO:0003723]; RNA-directed 5'-3' RNA polymerase activity [GO:0003968]; RNA helicase activity [GO:0003724]
Q67724	RDRP_HASV	Methyltransferase/helicase/RNA-directed RNA polymerase (EC 2.1.1.-) (EC 2.7.7.48) (EC 3.6.4.13)		Helicoverpa armigera stunt virus (HaSV)	1704	Viruses, Riboviria, Orthornavirae, Kitrinoviricota, Alsuviricetes, Hepelivirales, Alphatetraviridae, Omegatetravirus, Helicoverpa armigera stunt virus (HaSV)	ATP binding [GO:0005524]; hydrolase activity [GO:0016787]; mRNA methyltransferase activity [GO:0008174]; RNA binding [GO:0003723]; RNA-directed 5'-3' RNA polymerase activity [GO:0003968]; RNA helicase activity [GO:0003724]
Q9YRB3	RDRP_NCBVS	Methyltransferase/helicase/RNA-directed RNA polymerase (EC 2.1.1.-) (EC 2.7.7.48) (EC 3.6.4.13)		Nudaurelia capensis beta virus (isolate Pine emperor moth/South Africa) (NbetaV)	1925	Viruses, Riboviria, Orthornavirae, Kitrinoviricota, Alsuviricetes, Hepelivirales, Alphatetraviridae, Betatetravirus, Nudaurelia capensis beta virus, Nudaurelia capensis beta virus (isolate Pine emperor moth/South Africa) (NbetaV)	ATP binding [GO:0005524]; hydrolase activity [GO:0016787]; mRNA methyltransferase activity [GO:0008174]; RNA binding [GO:0003723]; RNA-directed 5'-3' RNA polymerase activity [GO:0003968]; RNA helicase activity [GO:0003724]
Q6UP17	POLN_EOPV	Non-structural polyprotein [Cleaved into: Helicase (EC 3.6.4.13); 3C-like protease (3CL-PRO) (EC 3.4.22.-); RNA-directed RNA polymerase (EC 2.7.7.48)]		Ectropis obliqua picorna-like virus (EoPV)	2987	Viruses, Riboviria, Orthornavirae, Pisuviricota, Pisoniviricetes, Picornavirales, Iflaviridae, Iflavirus, Ectropis obliqua virus, Ectropis obliqua picorna-like virus (EoPV)	ATP binding [GO:0005524]; cysteine-type endopeptidase activity [GO:0004197]; RNA binding [GO:0003723]; RNA-directed 5'-3' RNA polymerase activity [GO:0003968]; RNA helicase activity [GO:0003724]
Q80KJ7	NS1AB_MASV1	Non-structural polyprotein 1AB [Cleaved into: VPg; Protein p19; Transmembrane protein 1A; Serine protease p27 (p27) (EC 3.4.21.-); Protein p20; RNA-directed RNA polymerase p57 (p57) (EC 2.7.7.48)]	ORF1	Mink astrovirus 1 (MAstV-1)	1381	Viruses, Riboviria, Orthornavirae, Pisuviricota, Stelpaviricetes, Stellavirales, Astroviridae, Mamastrovirus, Mink astrovirus 1 (MAstV-1)	ATP binding [GO:0005524]; cysteine-type peptidase activity [GO:0008234]; RNA binding [GO:0003723]; RNA-directed 5'-3' RNA polymerase activity [GO:0003968]
Q9ILI5	NS1AB_TASV2	Non-structural polyprotein 1AB [Cleaved into: VPg; Protein p19; Transmembrane protein 1A; Serine protease p27 (p27) (EC 3.4.21.-); Protein p20; RNA-directed RNA polymerase p57 (p57) (EC 2.7.7.48)]	ORF1	Turkey astrovirus 2 (TAstV-2)	1638	Viruses, Riboviria, Orthornavirae, Pisuviricota, Stelpaviricetes, Stellavirales, Astroviridae, Avastrovirus, Avastrovirus 3, Turkey astrovirus 2 (TAstV-2)	ATP binding [GO:0005524]; cysteine-type peptidase activity [GO:0008234]; RNA binding [GO:0003723]; RNA-directed 5'-3' RNA polymerase activity [GO:0003968]
Q4TWH8	NS1AB_HASV5	Non-structural polyprotein 1AB [Cleaved into: VPg; Protein p19; Transmembrane protein 1A; Serine protease p27 (p27) (EC 3.4.21.-); Protein p20; RNA-directed RNA polymerase p57 (p57) (EC 2.7.7.48)]	ORF1	Human astrovirus-5 (HAstV-5)	1416	Viruses, Riboviria, Orthornavirae, Pisuviricota, Stelpaviricetes, Stellavirales, Astroviridae, Mamastrovirus, Mamastrovirus 1, Human astrovirus-5 (HAstV-5)	ATP binding [GO:0005524]; cysteine-type peptidase activity [GO:0008234]; RNA binding [GO:0003723]; RNA-directed 5'-3' RNA polymerase activity [GO:0003968]; serine-type endopeptidase activity [GO:0004252]; serine-type exopeptidase activity [GO:0070008]
Q9JH66	NS1AB_OASV1	Non-structural polyprotein 1AB [Cleaved into: VPg; Protein p19; Transmembrane protein 1A; Serine protease p27 (p27) (EC 3.4.21.-); Protein p20; RNA-directed RNA polymerase p57 (p57) (EC 2.7.7.48)]	ORF1	Ovine astrovirus 1 (OAstV-1)	1351	Viruses, Riboviria, Orthornavirae, Pisuviricota, Stelpaviricetes, Stellavirales, Astroviridae, Mamastrovirus, Ovine astrovirus 1 (OAstV-1)	ATP binding [GO:0005524]; cysteine-type peptidase activity [GO:0008234]; RNA binding [GO:0003723]; RNA-directed 5'-3' RNA polymerase activity [GO:0003968]
Q9JH69	NS1AB_TASV1	Non-structural polyprotein 1AB [Cleaved into: VPg; Protein p19; Transmembrane protein 1A; Serine protease p27 (p27) (EC 3.4.21.-); Protein p20; RNA-directed RNA polymerase p57 (p57) (EC 2.7.7.48)]	ORF1	Turkey astrovirus 1 (TAstV-1)	1611	Viruses, Riboviria, Orthornavirae, Pisuviricota, Stelpaviricetes, Stellavirales, Astroviridae, Avastrovirus, Avastrovirus 1, Turkey astrovirus 1 (TAstV-1)	ATP binding [GO:0005524]; cysteine-type peptidase activity [GO:0008234]; RNA binding [GO:0003723]; RNA-directed 5'-3' RNA polymerase activity [GO:0003968]
Q67726	NS1AB_HASV1	Non-structural polyprotein 1AB [Cleaved into: VPg; Protein p19; Transmembrane protein 1A; Serine protease p27 (p27) (EC 3.4.21.-); Protein p20; RNA-directed RNA polymerase p57 (p57) (EC 2.7.7.48)]	ORF1	Human astrovirus-1 (HAstV-1)	1436	Viruses, Riboviria, Orthornavirae, Pisuviricota, Stelpaviricetes, Stellavirales, Astroviridae, Mamastrovirus, Mamastrovirus 1, Human astrovirus-1 (HAstV-1)	ATP binding [GO:0005524]; cysteine-type peptidase activity [GO:0008234]; RNA binding [GO:0003723]; RNA-directed 5'-3' RNA polymerase activity [GO:0003968]; serine-type endopeptidase activity [GO:0004252]; serine-type exopeptidase activity [GO:0070008]
Q3ZN06	NS1AB_HASV4	Non-structural polyprotein 1AB [Cleaved into: VPg; Protein p19; Transmembrane protein 1A; Serine protease p27 (p27) (EC 3.4.21.-); Protein p20; RNA-directed RNA polymerase p57 (p57) (EC 2.7.7.48)]	ORF1	Human astrovirus-4 (HAstV-4)	1415	Viruses, Riboviria, Orthornavirae, Pisuviricota, Stelpaviricetes, Stellavirales, Astroviridae, Mamastrovirus, Mamastrovirus 1, Human astrovirus-4 (HAstV-4)	ATP binding [GO:0005524]; cysteine-type peptidase activity [GO:0008234]; RNA binding [GO:0003723]; RNA-directed 5'-3' RNA polymerase activity [GO:0003968]; serine-type endopeptidase activity [GO:0004252]; serine-type exopeptidase activity [GO:0070008]
Q9IFX2	NS1AB_HASV8	Non-structural polyprotein 1AB [Cleaved into: VPg; Protein p19; Transmembrane protein 1A; Serine protease p27 (p27) (EC 3.4.21.-); Protein p20; RNA-directed RNA polymerase p57 (p57) (EC 2.7.7.48)]	ORF1	Human astrovirus-8 (HAstV-8)	1417	Viruses, Riboviria, Orthornavirae, Pisuviricota, Stelpaviricetes, Stellavirales, Astroviridae, Mamastrovirus, Mamastrovirus 1, Human astrovirus-8 (HAstV-8)	ATP binding [GO:0005524]; cysteine-type peptidase activity [GO:0008234]; RNA binding [GO:0003723]; RNA-directed 5'-3' RNA polymerase activity [GO:0003968]; serine-type endopeptidase activity [GO:0004252]; serine-type exopeptidase activity [GO:0070008]
Q9JGF2	NS1AB_ANV1	Non-structural polyprotein 1AB [Cleaved into: VPg; Protein p19; Transmembrane protein 1A; Serine protease p27 (p27) (EC 3.4.21.-); Protein p20; RNA-directed RNA polymerase p57 (p57) (EC 2.7.7.48)]	ORF1	Avian nephritis virus 1 (ANV-1)	1512	Viruses, Riboviria, Orthornavirae, Pisuviricota, Stelpaviricetes, Stellavirales, Astroviridae, Avastrovirus, Avastrovirus 2, Avian nephritis virus 1 (ANV-1)	ATP binding [GO:0005524]; cysteine-type peptidase activity [GO:0008234]; RNA binding [GO:0003723]; RNA-directed 5'-3' RNA polymerase activity [GO:0003968]
Q6X2U4	POLN_RUBVB	Non-structural polyprotein p200 (p200) [Cleaved into: Protease/methyltransferase p150 (p150) (EC 3.4.22.-); RNA-directed RNA polymerase p90 (p90) (EC 2.7.7.48) (EC 3.6.1.15) (EC 3.6.4.13)]		Rubella virus (strain BRD1) (RUBV)	2116	Viruses, Riboviria, Orthornavirae, Kitrinoviricota, Alsuviricetes, Hepelivirales, Matonaviridae, Rubivirus, Rubella virus (RUBV), Rubella virus (strain BRD1) (RUBV)	ATP binding [GO:0005524]; cysteine-type endopeptidase activity [GO:0004197]; metal ion binding [GO:0046872]; mRNA methyltransferase activity [GO:0008174]; nucleoside-triphosphatase activity [GO:0017111]; RNA binding [GO:0003723]; RNA-directed 5'-3' RNA polymerase activity [GO:0003968]; RNA helicase activity [GO:0003724]
P13889	POLN_RUBVT	Non-structural polyprotein p200 (p200) [Cleaved into: Protease/methyltransferase p150 (p150) (EC 3.4.22.-); RNA-directed RNA polymerase p90 (p90) (EC 2.7.7.48) (EC 3.6.1.15) (EC 3.6.4.13)]		Rubella virus (strain Therien) (RUBV)	2116	Viruses, Riboviria, Orthornavirae, Kitrinoviricota, Alsuviricetes, Hepelivirales, Matonaviridae, Rubivirus, Rubella virus (RUBV), Rubella virus (strain Therien) (RUBV)	ATP binding [GO:0005524]; cysteine-type endopeptidase activity [GO:0004197]; metal ion binding [GO:0046872]; mRNA methyltransferase activity [GO:0008174]; nucleoside-triphosphatase activity [GO:0017111]; RNA binding [GO:0003723]; RNA-directed 5'-3' RNA polymerase activity [GO:0003968]; RNA helicase activity [GO:0003724]
Q99IE5	POLN_RUBVV	Non-structural polyprotein p200 (p200) [Cleaved into: Protease/methyltransferase p150 (p150) (EC 3.4.22.-); RNA-directed RNA polymerase p90 (p90) (EC 2.7.7.48) (EC 3.6.1.15) (EC 3.6.4.13)]		Rubella virus (strain TO-336) (RUBV)	2116	Viruses, Riboviria, Orthornavirae, Kitrinoviricota, Alsuviricetes, Hepelivirales, Matonaviridae, Rubivirus, Rubella virus (RUBV), Rubella virus (strain TO-336) (RUBV)	ATP binding [GO:0005524]; cysteine-type endopeptidase activity [GO:0004197]; metal ion binding [GO:0046872]; mRNA methyltransferase activity [GO:0008174]; nucleoside-triphosphatase activity [GO:0017111]; RNA binding [GO:0003723]; RNA-directed 5'-3' RNA polymerase activity [GO:0003968]; RNA helicase activity [GO:0003724]
Q8BCR0	POLN_RUBVN	Non-structural polyprotein p200 (p200) [Cleaved into: Protease/methyltransferase p150 (p150) (EC 3.4.22.-); RNA-directed RNA polymerase p90 (p90) (EC 2.7.7.48) (EC 3.6.1.15) (EC 3.6.4.13)]		Rubella virus (strain RN-UK86) (RUBV)	2116	Viruses, Riboviria, Orthornavirae, Kitrinoviricota, Alsuviricetes, Hepelivirales, Matonaviridae, Rubivirus, Rubella virus (RUBV), Rubella virus (strain RN-UK86) (RUBV)	ATP binding [GO:0005524]; cysteine-type endopeptidase activity [GO:0004197]; metal ion binding [GO:0046872]; mRNA methyltransferase activity [GO:0008174]; nucleoside-triphosphatase activity [GO:0017111]; RNA binding [GO:0003723]; RNA-directed 5'-3' RNA polymerase activity [GO:0003968]; RNA helicase activity [GO:0003724]
Q6X2U2	POLN_RUBVC	Non-structural polyprotein p200 (p200) [Cleaved into: Protease/methyltransferase p150 (p150) (EC 3.4.22.-); RNA-directed RNA polymerase p90 (p90) (EC 2.7.7.48) (EC 3.6.1.15) (EC 3.6.4.13)]		Rubella virus (strain BRDII) (RUBV)	2116	Viruses, Riboviria, Orthornavirae, Kitrinoviricota, Alsuviricetes, Hepelivirales, Matonaviridae, Rubivirus, Rubella virus (RUBV), Rubella virus (strain BRDII) (RUBV)	ATP binding [GO:0005524]; cysteine-type endopeptidase activity [GO:0004197]; metal ion binding [GO:0046872]; mRNA methyltransferase activity [GO:0008174]; nucleoside-triphosphatase activity [GO:0017111]; RNA binding [GO:0003723]; RNA-directed 5'-3' RNA polymerase activity [GO:0003968]; RNA helicase activity [GO:0003724]
Q99IE7	POLN_RUBVO	Non-structural polyprotein p200 (p200) [Cleaved into: Protease/methyltransferase p150 (p150) (EC 3.4.22.-); RNA-directed RNA polymerase p90 (p90) (EC 2.7.7.48) (EC 3.6.1.15) (EC 3.6.4.13)]		Rubella virus (strain TO-336 vaccine) (RUBV)	2116	Viruses, Riboviria, Orthornavirae, Kitrinoviricota, Alsuviricetes, Hepelivirales, Matonaviridae, Rubivirus, Rubella virus (RUBV), Rubella virus (strain TO-336 vaccine) (RUBV)	ATP binding [GO:0005524]; cysteine-type endopeptidase activity [GO:0004197]; metal ion binding [GO:0046872]; mRNA methyltransferase activity [GO:0008174]; nucleoside-triphosphatase activity [GO:0017111]; RNA binding [GO:0003723]; RNA-directed 5'-3' RNA polymerase activity [GO:0003968]; RNA helicase activity [GO:0003724]
Q9J6K9	POLN_RUBVD	Non-structural polyprotein p200 (p200) [Cleaved into: Protease/methyltransferase p150 (p150) (EC 3.4.22.-); RNA-directed RNA polymerase p90 (p90) (EC 2.7.7.48) (EC 3.6.1.15) (EC 3.6.4.13)]		Rubella virus (strain Cendehill) (RUBV)	2116	Viruses, Riboviria, Orthornavirae, Kitrinoviricota, Alsuviricetes, Hepelivirales, Matonaviridae, Rubivirus, Rubella virus (RUBV), Rubella virus (strain Cendehill) (RUBV)	ATP binding [GO:0005524]; cysteine-type endopeptidase activity [GO:0004197]; metal ion binding [GO:0046872]; mRNA methyltransferase activity [GO:0008174]; nucleoside-triphosphatase activity [GO:0017111]; RNA binding [GO:0003723]; RNA-directed 5'-3' RNA polymerase activity [GO:0003968]; RNA helicase activity [GO:0003724]
O40955	POLN_RUBVR	Non-structural polyprotein p200 (p200) [Cleaved into: Protease/methyltransferase p150 (p150) (EC 3.4.22.-); RNA-directed RNA polymerase p90 (p90) (EC 2.7.7.48) (EC 3.6.1.15) (EC 3.6.4.13)]		Rubella virus (strain RA27/3 vaccine) (RUBV)	2116	Viruses, Riboviria, Orthornavirae, Kitrinoviricota, Alsuviricetes, Hepelivirales, Matonaviridae, Rubivirus, Rubella virus (RUBV), Rubella virus (strain RA27/3 vaccine) (RUBV)	ATP binding [GO:0005524]; cysteine-type endopeptidase activity [GO:0004197]; metal ion binding [GO:0046872]; mRNA methyltransferase activity [GO:0008174]; nucleoside-triphosphatase activity [GO:0017111]; RNA binding [GO:0003723]; RNA-directed 5'-3' RNA polymerase activity [GO:0003968]; RNA helicase activity [GO:0003724]
Q86500	POLN_RUBVM	Non-structural polyprotein p200 (p200) [Cleaved into: Protease/methyltransferase p150 (p150) (EC 3.4.22.-); RNA-directed RNA polymerase p90 (p90) (EC 2.7.7.48) (EC 3.6.1.15) (EC 3.6.4.13)]		Rubella virus (strain M33) (RUBV)	2116	Viruses, Riboviria, Orthornavirae, Kitrinoviricota, Alsuviricetes, Hepelivirales, Matonaviridae, Rubivirus, Rubella virus (RUBV), Rubella virus (strain M33) (RUBV)	ATP binding [GO:0005524]; cysteine-type endopeptidase activity [GO:0004197]; metal ion binding [GO:0046872]; mRNA methyltransferase activity [GO:0008174]; nucleoside-triphosphatase activity [GO:0017111]; RNA binding [GO:0003723]; RNA-directed 5'-3' RNA polymerase activity [GO:0003968]; RNA helicase activity [GO:0003724]
Q9IVZ9	POLN_HEVCT	Non-structural polyprotein pORF1 [Includes: Methyltransferase (EC 2.1.1.-) (EC 2.7.7.-); Putative papain-like cysteine protease (PLP) (EC 3.4.22.-); NTPase/helicase (EC 3.6.4.-); RNA-directed RNA polymerase (RdRp) (EC 2.7.7.48)]	ORF1	Hepatitis E virus genotype 4 (isolate Human/China/T1) (HEV-4) (Hepatitis E virus genotype 4 (isolate Human/China/Ct1))	1707	Viruses, Riboviria, Orthornavirae, Kitrinoviricota, Alsuviricetes, Hepelivirales, Hepeviridae, Orthohepevirus, Orthohepevirus A, Hepatitis E virus (HEV), Hepatitis E virus type 4, Hepatitis E virus genotype 4 (isolate Human/China/T1) (HEV-4) (Hepatitis E virus genotype 4 (isolate Human/China/Ct1))	ATP binding [GO:0005524]; cysteine-type peptidase activity [GO:0008234]; helicase activity [GO:0004386]; mRNA methyltransferase activity [GO:0008174]; RNA binding [GO:0003723]; RNA-directed 5'-3' RNA polymerase activity [GO:0003968]
Q9WC28	POLN_HEVHY	Non-structural polyprotein pORF1 [Includes: Methyltransferase (EC 2.1.1.-) (EC 2.7.7.-); Putative papain-like cysteine protease (PLP) (EC 3.4.22.-); NTPase/helicase (EC 3.6.4.-); RNA-directed RNA polymerase (RdRp) (EC 2.7.7.48)]	ORF1	Hepatitis E virus genotype 1 (isolate Human/India/Hyderabad) (HEV-1)	1693	Viruses, Riboviria, Orthornavirae, Kitrinoviricota, Alsuviricetes, Hepelivirales, Hepeviridae, Orthohepevirus, Orthohepevirus A, Hepatitis E virus (HEV), Hepatitis E virus type 1, Hepatitis E virus genotype 1 (isolate Human/India/Hyderabad) (HEV-1)	ATP binding [GO:0005524]; cysteine-type peptidase activity [GO:0008234]; helicase activity [GO:0004386]; identical protein binding [GO:0042802]; mRNA methyltransferase activity [GO:0008174]; RNA binding [GO:0003723]; RNA-directed 5'-3' RNA polymerase activity [GO:0003968]
P29324	POLN_HEVBU	Non-structural polyprotein pORF1 [Includes: Methyltransferase (EC 2.1.1.-) (EC 2.7.7.-); Putative papain-like cysteine protease (PLP) (EC 3.4.22.-); NTPase/helicase (EC 3.6.4.-); RNA-directed RNA polymerase (RdRp) (EC 2.7.7.48)]	ORF1	Hepatitis E virus genotype 1 (isolate Human/Burma) (HEV-1)	1693	Viruses, Riboviria, Orthornavirae, Kitrinoviricota, Alsuviricetes, Hepelivirales, Hepeviridae, Orthohepevirus, Orthohepevirus A, Hepatitis E virus (HEV), Hepatitis E virus genotype 1 (isolate Human/Burma) (HEV-1)	ATP binding [GO:0005524]; cysteine-type peptidase activity [GO:0008234]; helicase activity [GO:0004386]; mRNA methyltransferase activity [GO:0008174]; RNA binding [GO:0003723]; RNA-directed 5'-3' RNA polymerase activity [GO:0003968]
Q9YLR1	POLN_HEVUS	Non-structural polyprotein pORF1 [Includes: Methyltransferase (EC 2.1.1.-) (EC 2.7.7.-); Putative papain-like cysteine protease (PLP) (EC 3.4.22.-); NTPase/helicase (EC 3.6.4.-); RNA-directed RNA polymerase (RdRp) (EC 2.7.7.48)]	ORF1	Hepatitis E virus genotype 3 (isolate Human/United States/US2) (HEV-3)	1708	Viruses, Riboviria, Orthornavirae, Kitrinoviricota, Alsuviricetes, Hepelivirales, Hepeviridae, Orthohepevirus, Orthohepevirus A, Hepatitis E virus (HEV), Hepatitis E virus type 3, Hepatitis E virus genotype 3 (isolate Human/United States/US2) (HEV-3)	ATP binding [GO:0005524]; cysteine-type peptidase activity [GO:0008234]; helicase activity [GO:0004386]; mRNA methyltransferase activity [GO:0008174]; RNA binding [GO:0003723]; RNA-directed 5'-3' RNA polymerase activity [GO:0003968]
Q6QLN1	POLN_AHEV	Non-structural polyprotein pORF1 [Includes: Methyltransferase (EC 2.1.1.-) (EC 2.7.7.-); Putative papain-like cysteine protease (PLP) (EC 3.4.22.-); NTPase/helicase (EC 3.6.4.-); RNA-directed RNA polymerase (RdRp) (EC 2.7.7.48)]	ORF1	Avian hepatitis E virus (isolate Chicken/California/Meng) (AHEV)	1531	Viruses, Riboviria, Orthornavirae, Kitrinoviricota, Alsuviricetes, Hepelivirales, Hepeviridae, Orthohepevirus, Orthohepevirus B, Avian hepatitis E virus (isolate Chicken/California/Meng) (AHEV)	ATP binding [GO:0005524]; cysteine-type peptidase activity [GO:0008234]; helicase activity [GO:0004386]; mRNA methyltransferase activity [GO:0008174]; RNA binding [GO:0003723]; RNA-directed 5'-3' RNA polymerase activity [GO:0003968]
Q6J8G2	POLN_HEVMG	Non-structural polyprotein pORF1 [Includes: Methyltransferase (EC 2.1.1.-) (EC 2.7.7.-); Putative papain-like cysteine protease (PLP) (EC 3.4.22.-); NTPase/helicase (EC 3.6.4.-); RNA-directed RNA polymerase (RdRp) (EC 2.7.7.48)]	ORF1	Hepatitis E virus genotype 3 (isolate Swine/United States/swUS1) (HEV-3) (Hepatitis E virus genotype 3 (isolate Swine/United States/Meng))	1708	Viruses, Riboviria, Orthornavirae, Kitrinoviricota, Alsuviricetes, Hepelivirales, Hepeviridae, Orthohepevirus, Orthohepevirus A, Hepatitis E virus (HEV), Hepatitis E virus type 3, Hepatitis E virus genotype 3 (isolate Swine/United States/swUS1) (HEV-3) (Hepatitis E virus genotype 3 (isolate Swine/United States/Meng))	ATP binding [GO:0005524]; cysteine-type peptidase activity [GO:0008234]; helicase activity [GO:0004386]; mRNA methyltransferase activity [GO:0008174]; RNA binding [GO:0003723]; RNA-directed 5'-3' RNA polymerase activity [GO:0003968]
Q04610	POLN_HEVMY	Non-structural polyprotein pORF1 [Includes: Methyltransferase (EC 2.1.1.-) (EC 2.7.7.-); Putative papain-like cysteine protease (PLP) (EC 3.4.22.-); NTPase/helicase (EC 3.6.4.-); RNA-directed RNA polymerase (RdRp) (EC 2.7.7.48)]	ORF1	Hepatitis E virus genotype 1 (isolate Human/Myanmar/HEVNE8L) (HEV-1)	1693	Viruses, Riboviria, Orthornavirae, Kitrinoviricota, Alsuviricetes, Hepelivirales, Hepeviridae, Orthohepevirus, Orthohepevirus A, Hepatitis E virus (HEV), Hepatitis E virus genotype 1 (isolate Human/Myanmar/HEVNE8L) (HEV-1)	ATP binding [GO:0005524]; cysteine-type peptidase activity [GO:0008234]; helicase activity [GO:0004386]; mRNA methyltransferase activity [GO:0008174]; RNA binding [GO:0003723]; RNA-directed 5'-3' RNA polymerase activity [GO:0003968]
Q03495	POLN_HEVME	Non-structural polyprotein pORF1 [Includes: Methyltransferase (EC 2.1.1.-) (EC 2.7.7.-); Putative papain-like cysteine protease (PLP) (EC 3.4.22.-); NTPase/helicase (EC 3.6.4.-); RNA-directed RNA polymerase (RdRp) (EC 2.7.7.48)]	ORF1	Hepatitis E virus genotype 2 (isolate Human/Mexico) (HEV-2)	1691	Viruses, Riboviria, Orthornavirae, Kitrinoviricota, Alsuviricetes, Hepelivirales, Hepeviridae, Orthohepevirus, Orthohepevirus A, Hepatitis E virus (HEV), Hepatitis E virus genotype 2 (isolate Human/Mexico) (HEV-2)	ATP binding [GO:0005524]; cysteine-type peptidase activity [GO:0008234]; helicase activity [GO:0004386]; mRNA methyltransferase activity [GO:0008174]; RNA binding [GO:0003723]; RNA-directed 5'-3' RNA polymerase activity [GO:0003968]
P33424	POLN_HEVPA	Non-structural polyprotein pORF1 [Includes: Methyltransferase (EC 2.1.1.-) (EC 2.7.7.-); Putative papain-like cysteine protease (PLP) (EC 3.4.22.-); NTPase/helicase (EC 3.6.4.-); RNA-directed RNA polymerase (RdRp) (EC 2.7.7.48)]	ORF1	Hepatitis E virus genotype 1 (isolate Human/Pakistan/Sar-55) (HEV-1)	1693	Viruses, Riboviria, Orthornavirae, Kitrinoviricota, Alsuviricetes, Hepelivirales, Hepeviridae, Orthohepevirus, Orthohepevirus A, Hepatitis E virus (HEV), Hepatitis E virus genotype 1 (isolate Human/Pakistan/Sar-55) (HEV-1)	ATP binding [GO:0005524]; cysteine-type peptidase activity [GO:0008234]; helicase activity [GO:0004386]; mRNA methyltransferase activity [GO:0008174]; RNA binding [GO:0003723]; RNA-directed 5'-3' RNA polymerase activity [GO:0003968]
Q81862	POLN_HEVCH	Non-structural polyprotein pORF1 [Includes: Methyltransferase (EC 2.1.1.-); Papain-like cysteine protease (PLP) (EC 3.4.22.-); NTPase/helicase (EC 3.6.4.-); RNA-directed RNA polymerase (RdRp) (EC 2.7.7.48)]	ORF1	Hepatitis E virus genotype 1 (isolate Human/China/HeBei/1987) (HEV)	1693	Viruses, Riboviria, Orthornavirae, Kitrinoviricota, Alsuviricetes, Hepelivirales, Hepeviridae, Orthohepevirus, Orthohepevirus A, Hepatitis E virus (HEV), Hepatitis E virus genotype 1 (isolate Human/China/HeBei/1987) (HEV)	ATP binding [GO:0005524]; cysteine-type peptidase activity [GO:0008234]; helicase activity [GO:0004386]; mRNA methyltransferase activity [GO:0008174]; RNA binding [GO:0003723]; RNA-directed 5'-3' RNA polymerase activity [GO:0003968]
Q9YTU2	POLB_CHPVU	ORFB polyprotein [Cleaved into: Papain-like protease p48 (EC 3.4.22.-); Putative RNA-directed RNA polymerase/helicase (EC 2.7.7.48) (EC 3.6.4.13)]		Cryphonectria hypovirus 1 (strain Euro7) (CHV-1/Euro7) (Chestnut blight fungus hypovirulence-associated virus)	3164	Viruses, Riboviria, Orthornavirae, Pisuviricota, Duplopiviricetes, Durnavirales, Hypoviridae, Hypovirus, Cryphonectria hypovirus 1, Cryphonectria hypovirus 1 (strain Euro7) (CHV-1/Euro7) (Chestnut blight fungus hypovirulence-associated virus)	ATP binding [GO:0005524]; cysteine-type peptidase activity [GO:0008234]; RNA-directed 5'-3' RNA polymerase activity [GO:0003968]; RNA helicase activity [GO:0003724]
Q04350	POLB_CHPVE	ORFB polyprotein [Cleaved into: Papain-like protease p48 (EC 3.4.22.-); Putative RNA-directed RNA polymerase/helicase (EC 2.7.7.48) (EC 3.6.4.13)]		Cryphonectria hypovirus 1 (strain EP713) (CHV-1/EP713) (Chestnut blight fungus hypovirulence-associated virus)	3165	Viruses, Riboviria, Orthornavirae, Pisuviricota, Duplopiviricetes, Durnavirales, Hypoviridae, Hypovirus, Cryphonectria hypovirus 1, Cryphonectria hypovirus 1 (strain EP713) (CHV-1/EP713) (Chestnut blight fungus hypovirulence-associated virus)	ATP binding [GO:0005524]; cysteine-type peptidase activity [GO:0008234]; RNA-directed 5'-3' RNA polymerase activity [GO:0003968]; RNA helicase activity [GO:0003724]
C1JCT1	POL_SINV3	Polyprotein [Cleaved into: Helicase (EC 3.6.4.13); 3C-like protease (3CL-PRO) (EC 3.4.22.-); RNA-directed RNA polymerase (EC 2.7.7.48); Capsid protein VP1]		Solenopsis invicta virus 3 (SINV-3)	2580	Viruses, Riboviria, Orthornavirae, Pisuviricota, Pisoniviricetes, Picornavirales, Solinviviridae, Invictavirus, Solenopsis invicta virus 3 (SINV-3)	ATP binding [GO:0005524]; cysteine-type endopeptidase activity [GO:0004197]; RNA binding [GO:0003723]; RNA-directed 5'-3' RNA polymerase activity [GO:0003968]; RNA helicase activity [GO:0003724]
P03318	POLN_MIDDV	Polyprotein nsP1234 (P1234) (Non-structural polyprotein) [Cleaved into: Polyprotein P123' (P123'); Polyprotein P123 (P123); Non-structural protein 3' (nsP3') (EC 3.1.3.84); Non-structural protein 3 (nsP3) (EC 3.1.3.84); RNA-directed RNA polymerase nsP4 (EC 2.7.7.19) (EC 2.7.7.48) (Non-structural protein 4) (nsP4)] (Fragment)		Middelburg virus	995	Viruses, Riboviria, Orthornavirae, Kitrinoviricota, Alsuviricetes, Martellivirales, Togaviridae, Alphavirus (arboviruses group A), Middelburg virus	hydrolase activity [GO:0016787]; metal ion binding [GO:0046872]; nucleotide binding [GO:0000166]; polynucleotide adenylyltransferase activity [GO:0004652]; RNA binding [GO:0003723]; RNA-directed 5'-3' RNA polymerase activity [GO:0003968]
P13888	POLN_RRVT	Polyprotein nsP1234 (P1234) (Non-structural polyprotein) [Cleaved into: Polyprotein P123' (P123'); Polyprotein P123 (P123); Non-structural protein 3' (nsP3') (EC 3.1.3.84); Non-structural protein 3 (nsP3) (EC 3.1.3.84); RNA-directed RNA polymerase nsP4 (EC 2.7.7.19) (EC 2.7.7.48) (Non-structural protein 4) (nsP4)] (Fragment)		Ross river virus (strain T48) (RRV)	1149	Viruses, Riboviria, Orthornavirae, Kitrinoviricota, Alsuviricetes, Martellivirales, Togaviridae, Alphavirus (arboviruses group A), Ross River virus, Ross river virus (strain T48) (RRV)	hydrolase activity [GO:0016787]; metal ion binding [GO:0046872]; nucleotide binding [GO:0000166]; polynucleotide adenylyltransferase activity [GO:0004652]; RNA binding [GO:0003723]; RNA-directed 5'-3' RNA polymerase activity [GO:0003968]
P03317	POLN_SINDV	Polyprotein P1234 (P1234) (Non-structural polyprotein) (p270 nonstructural polyprotein) [Cleaved into: Polyprotein P123' (P123'); Polyprotein P123 (P123); mRNA-capping enzyme nsP1 (EC 2.1.1.-) (EC 2.7.7.-) (Non-structural protein 1); Protease nsP2 (EC 3.1.3.33) (EC 3.4.22.-) (EC 3.6.1.15) (EC 3.6.4.13) (Non-structural protein 2) (nsP2); Non-structural protein 3' (nsP3') (EC 3.1.3.84); Non-structu…		Sindbis virus (SINV)	2513	Viruses, Riboviria, Orthornavirae, Kitrinoviricota, Alsuviricetes, Martellivirales, Togaviridae, Alphavirus (arboviruses group A), Sindbis virus (SINV)	adenylyltransferase activity [GO:0070566]; ADP-ribosyl-[dinitrogen reductase] hydrolase activity [GO:0047407]; ATP binding [GO:0005524]; cysteine-type peptidase activity [GO:0008234]; GTP binding [GO:0005525]; metal ion binding [GO:0046872]; mRNA methyltransferase activity [GO:0008174]; nucleoside-triphosphatase activity [GO:0017111]; polynucleotide 5'-phosphatase activity [GO:0004651]; polynucle…
P13886	POLN_ONNVG	Polyprotein P1234 (P1234) (Non-structural polyprotein) [Cleaved into: Polyprotein P123 (P123); mRNA-capping enzyme nsP1 (EC 2.1.1.-) (EC 2.7.7.-) (Non-structural protein 1); Protease nsP2 (EC 3.1.3.33) (EC 3.4.22.-) (EC 3.6.1.15) (EC 3.6.4.13) (Non-structural protein 2) (nsP2); Non-structural protein 3 (nsP3) (EC 3.1.3.84); RNA-directed RNA polymerase nsP4 (EC 2.7.7.19) (EC 2.7.7.48) (Non-structu…		O'nyong-nyong virus (strain Gulu) (ONNV)	2514	Viruses, Riboviria, Orthornavirae, Kitrinoviricota, Alsuviricetes, Martellivirales, Togaviridae, Alphavirus (arboviruses group A), Onyong-nyong virus, O'nyong-nyong virus (strain Gulu) (ONNV)	ATP binding [GO:0005524]; cysteine-type peptidase activity [GO:0008234]; GTP binding [GO:0005525]; metal ion binding [GO:0046872]; mRNA methyltransferase activity [GO:0008174]; nucleoside-triphosphatase activity [GO:0017111]; polynucleotide 5'-phosphatase activity [GO:0004651]; polynucleotide adenylyltransferase activity [GO:0004652]; RNA binding [GO:0003723]; RNA-directed 5'-3' RNA polymerase ac…
Q8JUX6	POLN_CHIKS	Polyprotein P1234 (P1234) (Non-structural polyprotein) [Cleaved into: Polyprotein P123 (P123); mRNA-capping enzyme nsP1 (EC 2.1.1.-) (EC 2.7.7.-) (Non-structural protein 1); Protease nsP2 (EC 3.1.3.33) (EC 3.4.22.-) (EC 3.6.1.15) (EC 3.6.4.13) (Non-structural protein 2) (nsP2); Non-structural protein 3 (nsP3) (EC 3.1.3.84); RNA-directed RNA polymerase nsP4 (EC 2.7.7.19) (EC 2.7.7.48) (Non-structu…		Chikungunya virus (strain S27-African prototype) (CHIKV)	2474	Viruses, Riboviria, Orthornavirae, Kitrinoviricota, Alsuviricetes, Martellivirales, Togaviridae, Alphavirus (arboviruses group A), Chikungunya virus (CHIKV), Chikungunya virus (strain S27-African prototype) (CHIKV)	ADP-ribosyl-[dinitrogen reductase] hydrolase activity [GO:0047407]; ATP binding [GO:0005524]; cysteine-type peptidase activity [GO:0008234]; GTP binding [GO:0005525]; helicase activity [GO:0004386]; metal ion binding [GO:0046872]; mRNA methyltransferase activity [GO:0008174]; nucleoside-triphosphatase activity [GO:0017111]; polynucleotide 5'-phosphatase activity [GO:0004651]; polynucleotide adeny…
O90370	POLN_ONNVI	Polyprotein P1234 (P1234) (Non-structural polyprotein) [Cleaved into: Polyprotein P123 (P123); mRNA-capping enzyme nsP1 (EC 2.1.1.-) (EC 2.7.7.-) (Non-structural protein 1); Protease nsP2 (EC 3.1.3.33) (EC 3.4.22.-) (EC 3.6.1.15) (EC 3.6.4.13) (Non-structural protein 2) (nsP2); Non-structural protein 3 (nsP3) (EC 3.1.3.84); RNA-directed RNA polymerase nsP4 (EC 2.7.7.19) (EC 2.7.7.48) (Non-structu…		O'nyong-nyong virus (strain Igbo Ora) (ONNV) (Igbo Ora virus)	2513	Viruses, Riboviria, Orthornavirae, Kitrinoviricota, Alsuviricetes, Martellivirales, Togaviridae, Alphavirus (arboviruses group A), Onyong-nyong virus, O'nyong-nyong virus (strain Igbo Ora) (ONNV) (Igbo Ora virus)	ATP binding [GO:0005524]; cysteine-type peptidase activity [GO:0008234]; GTP binding [GO:0005525]; metal ion binding [GO:0046872]; mRNA methyltransferase activity [GO:0008174]; nucleoside-triphosphatase activity [GO:0017111]; polynucleotide 5'-phosphatase activity [GO:0004651]; polynucleotide adenylyltransferase activity [GO:0004652]; RNA binding [GO:0003723]; RNA-directed 5'-3' RNA polymerase ac…
Q8QL53	POLN_SLDV	Polyprotein P1234 (P1234) (Non-structural polyprotein) [Cleaved into: Polyprotein P123 (P123); mRNA-capping enzyme nsP1 (EC 2.1.1.-) (EC 2.7.7.-) (Non-structural protein 1); Protease nsP2 (EC 3.1.3.33) (EC 3.4.22.-) (EC 3.6.1.15) (EC 3.6.4.13) (Non-structural protein 2) (nsP2); Non-structural protein 3 (nsP3) (EC 3.1.3.84); RNA-directed RNA polymerase nsP4 (EC 2.7.7.19) (EC 2.7.7.48) (Non-structu…		Sleeping disease virus (SDV)	2593	Viruses, Riboviria, Orthornavirae, Kitrinoviricota, Alsuviricetes, Martellivirales, Togaviridae, Alphavirus (arboviruses group A), Salmon pancreas disease virus (SPDV), Sleeping disease virus (SDV)	ATP binding [GO:0005524]; cysteine-type peptidase activity [GO:0008234]; GTP binding [GO:0005525]; metal ion binding [GO:0046872]; mRNA methyltransferase activity [GO:0008174]; nucleoside-triphosphatase activity [GO:0017111]; polynucleotide 5'-phosphatase activity [GO:0004651]; polynucleotide adenylyltransferase activity [GO:0004652]; RNA binding [GO:0003723]; RNA-directed 5'-3' RNA polymerase ac…
Q8JJX1	POLN_SPDV	Polyprotein P1234 (P1234) (Non-structural polyprotein) [Cleaved into: Polyprotein P123 (P123); mRNA-capping enzyme nsP1 (EC 2.1.1.-) (EC 2.7.7.-) (Non-structural protein 1); Protease nsP2 (EC 3.1.3.33) (EC 3.4.22.-) (EC 3.6.1.15) (EC 3.6.4.13) (Non-structural protein 2) (nsP2); Non-structural protein 3 (nsP3) (EC 3.1.3.84); RNA-directed RNA polymerase nsP4 (EC 2.7.7.19) (EC 2.7.7.48) (Non-structu…		Salmon pancreas disease virus (SPDV)	2601	Viruses, Riboviria, Orthornavirae, Kitrinoviricota, Alsuviricetes, Martellivirales, Togaviridae, Alphavirus (arboviruses group A), Salmon pancreas disease virus (SPDV)	ATP binding [GO:0005524]; cysteine-type peptidase activity [GO:0008234]; GTP binding [GO:0005525]; metal ion binding [GO:0046872]; mRNA methyltransferase activity [GO:0008174]; nucleoside-triphosphatase activity [GO:0017111]; polynucleotide 5'-phosphatase activity [GO:0004651]; polynucleotide adenylyltransferase activity [GO:0004652]; RNA binding [GO:0003723]; RNA-directed 5'-3' RNA polymerase ac…
P08411	POLN_SFV	Polyprotein P1234 (P1234) (Non-structural polyprotein) [Cleaved into: Polyprotein P123' (P123'); Polyprotein P123 (P123); mRNA-capping enzyme nsP1 (EC 2.1.1.-) (EC 2.7.7.-) (Non-structural protein 1); Protease nsP2 (EC 3.1.3.33) (EC 3.4.22.-) (EC 3.6.1.15) (EC 3.6.4.13) (Non-structural protein 2) (nsP2); Non-structural protein 3 (nsP3) (EC 3.1.3.84); Non-structural protein 3' (nsP3') (EC 3.1.3.84…		Semliki forest virus (SFV)	2432	Viruses, Riboviria, Orthornavirae, Kitrinoviricota, Alsuviricetes, Martellivirales, Togaviridae, Alphavirus (arboviruses group A), Semliki forest virus (SFV)	ATP binding [GO:0005524]; cysteine-type peptidase activity [GO:0008234]; GTP binding [GO:0005525]; metal ion binding [GO:0046872]; mRNA methyltransferase activity [GO:0008174]; nucleoside-triphosphatase activity [GO:0017111]; polynucleotide 5'-phosphatase activity [GO:0004651]; polynucleotide adenylyltransferase activity [GO:0004652]; RNA binding [GO:0003723]; RNA-directed 5'-3' RNA polymerase ac…
Q306W8	POLN_EEEV8	Polyprotein P1234 (P1234) (Non-structural polyprotein) [Cleaved into: Polyprotein P123' (P123'); Polyprotein P123 (P123); mRNA-capping enzyme nsP1 (EC 2.1.1.-) (EC 2.7.7.-) (Non-structural protein 1); Protease nsP2 (EC 3.1.3.33) (EC 3.4.22.-) (EC 3.6.1.15) (EC 3.6.4.13) (Non-structural protein 2) (nsP2); Non-structural protein 3' (nsP3') (EC 3.1.3.84); Non-structural protein 3 (nsP3) (EC 3.1.3.84…		Eastern equine encephalitis virus (strain PE-3.0815) (EEEV) (Eastern equine encephalomyelitis virus)	2474	Viruses, Riboviria, Orthornavirae, Kitrinoviricota, Alsuviricetes, Martellivirales, Togaviridae, Alphavirus (arboviruses group A), Eastern equine encephalitis virus (EEEV) (Eastern equine encephalomyelitis virus), Eastern equine encephalitis virus (strain PE-3.0815) (EEEV) (Eastern equine encephalomyelitis virus)	ATP binding [GO:0005524]; cysteine-type peptidase activity [GO:0008234]; GTP binding [GO:0005525]; metal ion binding [GO:0046872]; mRNA methyltransferase activity [GO:0008174]; nucleoside-triphosphatase activity [GO:0017111]; polynucleotide 5'-phosphatase activity [GO:0004651]; polynucleotide adenylyltransferase activity [GO:0004652]; RNA binding [GO:0003723]; RNA-directed 5'-3' RNA polymerase ac…
P13896	POLN_WEEV	Polyprotein P1234 (P1234) (Non-structural polyprotein) [Cleaved into: Polyprotein P123' (P123'); Polyprotein P123 (P123); mRNA-capping enzyme nsP1 (EC 2.1.1.-) (EC 2.7.7.-) (Non-structural protein 1); Protease nsP2 (EC 3.1.3.33) (EC 3.4.22.-) (EC 3.6.1.15) (EC 3.6.4.13) (Non-structural protein 2) (nsP2); Non-structural protein 3' (nsP3') (EC 3.1.3.84); Non-structural protein 3 (nsP3) (EC 3.1.3.84…		Western equine encephalitis virus (WEEV)	2467	Viruses, Riboviria, Orthornavirae, Kitrinoviricota, Alsuviricetes, Martellivirales, Togaviridae, Alphavirus (arboviruses group A), Western equine encephalitis virus (WEEV)	ATP binding [GO:0005524]; cysteine-type peptidase activity [GO:0008234]; GTP binding [GO:0005525]; metal ion binding [GO:0046872]; mRNA methyltransferase activity [GO:0008174]; nucleoside-triphosphatase activity [GO:0017111]; polynucleotide 5'-phosphatase activity [GO:0004651]; polynucleotide adenylyltransferase activity [GO:0004652]; RNA binding [GO:0003723]; RNA-directed 5'-3' RNA polymerase ac…
Q9JGL0	POLN_SAGV	Polyprotein P1234 (P1234) (Non-structural polyprotein) [Cleaved into: Polyprotein P123' (P123'); Polyprotein P123 (P123); mRNA-capping enzyme nsP1 (EC 2.1.1.-) (EC 2.7.7.-) (Non-structural protein 1); Protease nsP2 (EC 3.1.3.33) (EC 3.4.22.-) (EC 3.6.1.15) (EC 3.6.4.13) (Non-structural protein 2) (nsP2); Non-structural protein 3' (nsP3') (EC 3.1.3.84); Non-structural protein 3 (nsP3) (EC 3.1.3.84…		Sagiyama virus (SAGV)	2467	Viruses, Riboviria, Orthornavirae, Kitrinoviricota, Alsuviricetes, Martellivirales, Togaviridae, Alphavirus (arboviruses group A), Getah virus (GETV), Sagiyama virus (SAGV)	ATP binding [GO:0005524]; cysteine-type peptidase activity [GO:0008234]; GTP binding [GO:0005525]; metal ion binding [GO:0046872]; mRNA methyltransferase activity [GO:0008174]; nucleoside-triphosphatase activity [GO:0017111]; polynucleotide 5'-phosphatase activity [GO:0004651]; polynucleotide adenylyltransferase activity [GO:0004652]; RNA binding [GO:0003723]; RNA-directed 5'-3' RNA polymerase ac…
P27283	POLN_SINDO	Polyprotein P1234 (P1234) (Non-structural polyprotein) [Cleaved into: Polyprotein P123' (P123'); Polyprotein P123 (P123); mRNA-capping enzyme nsP1 (EC 2.1.1.-) (EC 2.7.7.-) (Non-structural protein 1); Protease nsP2 (EC 3.1.3.33) (EC 3.4.22.-) (EC 3.6.1.15) (EC 3.6.4.13) (Non-structural protein 2) (nsP2); Non-structural protein 3' (nsP3') (EC 3.1.3.84); Non-structural protein 3 (nsP3) (EC 3.1.3.84…		Sindbis virus subtype Ockelbo (strain Edsbyn 82-5) (OCKV) (Ockelbo virus)	2515	Viruses, Riboviria, Orthornavirae, Kitrinoviricota, Alsuviricetes, Martellivirales, Togaviridae, Alphavirus (arboviruses group A), Sindbis virus (SINV), Sindbis virus subtype Ockelbo (strain Edsbyn 82-5) (OCKV) (Ockelbo virus)	ATP binding [GO:0005524]; cysteine-type peptidase activity [GO:0008234]; GTP binding [GO:0005525]; metal ion binding [GO:0046872]; mRNA methyltransferase activity [GO:0008174]; nucleoside-triphosphatase activity [GO:0017111]; polynucleotide 5'-phosphatase activity [GO:0004651]; polynucleotide adenylyltransferase activity [GO:0004652]; RNA binding [GO:0003723]; RNA-directed 5'-3' RNA polymerase ac…
Q8V294	POLN_EEVVC	Polyprotein P1234 (P1234) (Non-structural polyprotein) [Cleaved into: Polyprotein P123' (P123'); Polyprotein P123 (P123); mRNA-capping enzyme nsP1 (EC 2.1.1.-) (EC 2.7.7.-) (Non-structural protein 1); Protease nsP2 (EC 3.1.3.33) (EC 3.4.22.-) (EC 3.6.1.15) (EC 3.6.4.13) (Non-structural protein 2) (nsP2); Non-structural protein 3' (nsP3') (EC 3.1.3.84); Non-structural protein 3 (nsP3) (EC 3.1.3.84…		Venezuelan equine encephalitis virus (strain CPA201) (VEEV)	2497	Viruses, Riboviria, Orthornavirae, Kitrinoviricota, Alsuviricetes, Martellivirales, Togaviridae, Alphavirus (arboviruses group A), Venezuelan equine encephalitis virus, Venezuelan equine encephalitis virus (strain CPA201) (VEEV)	ATP binding [GO:0005524]; cysteine-type peptidase activity [GO:0008234]; GTP binding [GO:0005525]; metal ion binding [GO:0046872]; mRNA methyltransferase activity [GO:0008174]; nucleoside-triphosphatase activity [GO:0017111]; polynucleotide 5'-phosphatase activity [GO:0004651]; polynucleotide adenylyltransferase activity [GO:0004652]; RNA binding [GO:0003723]; RNA-directed 5'-3' RNA polymerase ac…
P36327	POLN_EEVV3	Polyprotein P1234 (P1234) (Non-structural polyprotein) [Cleaved into: Polyprotein P123' (P123'); Polyprotein P123 (P123); mRNA-capping enzyme nsP1 (EC 2.1.1.-) (EC 2.7.7.-) (Non-structural protein 1); Protease nsP2 (EC 3.1.3.33) (EC 3.4.22.-) (EC 3.6.1.15) (EC 3.6.4.13) (Non-structural protein 2) (nsP2); Non-structural protein 3' (nsP3') (EC 3.1.3.84); Non-structural protein 3 (nsP3) (EC 3.1.3.84…		Venezuelan equine encephalitis virus (strain 3880) (VEEV)	2485	Viruses, Riboviria, Orthornavirae, Kitrinoviricota, Alsuviricetes, Martellivirales, Togaviridae, Alphavirus (arboviruses group A), Venezuelan equine encephalitis virus, Venezuelan equine encephalitis virus (strain 3880) (VEEV)	ATP binding [GO:0005524]; cysteine-type peptidase activity [GO:0008234]; GTP binding [GO:0005525]; metal ion binding [GO:0046872]; mRNA methyltransferase activity [GO:0008174]; nucleoside-triphosphatase activity [GO:0017111]; polynucleotide 5'-phosphatase activity [GO:0004651]; polynucleotide adenylyltransferase activity [GO:0004652]; RNA binding [GO:0003723]; RNA-directed 5'-3' RNA polymerase ac…
Q8QZ73	POLN_MAYAB	Polyprotein P1234 (P1234) (Non-structural polyprotein) [Cleaved into: Polyprotein P123' (P123'); Polyprotein P123 (P123); mRNA-capping enzyme nsP1 (EC 2.1.1.-) (EC 2.7.7.-) (Non-structural protein 1); Protease nsP2 (EC 3.1.3.33) (EC 3.4.22.-) (EC 3.6.1.15) (EC 3.6.4.13) (Non-structural protein 2) (nsP2); Non-structural protein 3' (nsP3') (EC 3.1.3.84); Non-structural protein 3 (nsP3) (EC 3.1.3.84…		Mayaro virus (strain Brazil) (MAYV)	2437	Viruses, Riboviria, Orthornavirae, Kitrinoviricota, Alsuviricetes, Martellivirales, Togaviridae, Alphavirus (arboviruses group A), Mayaro virus, Mayaro virus (strain Brazil) (MAYV)	ATP binding [GO:0005524]; cysteine-type peptidase activity [GO:0008234]; GTP binding [GO:0005525]; metal ion binding [GO:0046872]; mRNA methyltransferase activity [GO:0008174]; nucleoside-triphosphatase activity [GO:0017111]; polynucleotide 5'-phosphatase activity [GO:0004651]; polynucleotide adenylyltransferase activity [GO:0004652]; RNA binding [GO:0003723]; RNA-directed 5'-3' RNA polymerase ac…
Q306W6	POLN_EEEV1	Polyprotein P1234 (P1234) (Non-structural polyprotein) [Cleaved into: Polyprotein P123' (P123'); Polyprotein P123 (P123); mRNA-capping enzyme nsP1 (EC 2.1.1.-) (EC 2.7.7.-) (Non-structural protein 1); Protease nsP2 (EC 3.1.3.33) (EC 3.4.22.-) (EC 3.6.1.15) (EC 3.6.4.13) (Non-structural protein 2) (nsP2); Non-structural protein 3' (nsP3') (EC 3.1.3.84); Non-structural protein 3 (nsP3) (EC 3.1.3.84…		Eastern equine encephalitis virus (strain PE-0.0155) (EEEV) (Eastern equine encephalomyelitis virus)	2471	Viruses, Riboviria, Orthornavirae, Kitrinoviricota, Alsuviricetes, Martellivirales, Togaviridae, Alphavirus (arboviruses group A), Eastern equine encephalitis virus (EEEV) (Eastern equine encephalomyelitis virus), Eastern equine encephalitis virus (strain PE-0.0155) (EEEV) (Eastern equine encephalomyelitis virus)	ATP binding [GO:0005524]; cysteine-type peptidase activity [GO:0008234]; GTP binding [GO:0005525]; metal ion binding [GO:0046872]; mRNA methyltransferase activity [GO:0008174]; nucleoside-triphosphatase activity [GO:0017111]; polynucleotide 5'-phosphatase activity [GO:0004651]; polynucleotide adenylyltransferase activity [GO:0004652]; RNA binding [GO:0003723]; RNA-directed 5'-3' RNA polymerase ac…
P27282	POLN_EEVVT	Polyprotein P1234 (P1234) (Non-structural polyprotein) [Cleaved into: Polyprotein P123' (P123'); Polyprotein P123 (P123); mRNA-capping enzyme nsP1 (EC 2.1.1.-) (EC 2.7.7.-) (Non-structural protein 1); Protease nsP2 (EC 3.1.3.33) (EC 3.4.22.-) (EC 3.6.1.15) (EC 3.6.4.13) (Non-structural protein 2) (nsP2); Non-structural protein 3' (nsP3') (EC 3.1.3.84); Non-structural protein 3 (nsP3) (EC 3.1.3.84…		Venezuelan equine encephalitis virus (strain Trinidad donkey) (VEEV)	2493	Viruses, Riboviria, Orthornavirae, Kitrinoviricota, Alsuviricetes, Martellivirales, Togaviridae, Alphavirus (arboviruses group A), Venezuelan equine encephalitis virus, Venezuelan equine encephalitis virus (strain Trinidad donkey) (VEEV)	ADP-ribosyl-[dinitrogen reductase] hydrolase activity [GO:0047407]; ATP binding [GO:0005524]; cysteine-type peptidase activity [GO:0008234]; GTP binding [GO:0005525]; metal ion binding [GO:0046872]; mRNA methyltransferase activity [GO:0008174]; nucleoside-triphosphatase activity [GO:0017111]; polynucleotide 5'-phosphatase activity [GO:0004651]; polynucleotide adenylyltransferase activity [GO:0004…
P36328	POLN_EEVVP	Polyprotein P1234 (P1234) (Non-structural polyprotein) [Cleaved into: Polyprotein P123' (P123'); Polyprotein P123 (P123); mRNA-capping enzyme nsP1 (EC 2.1.1.-) (EC 2.7.7.-) (Non-structural protein 1); Protease nsP2 (EC 3.1.3.33) (EC 3.4.22.-) (EC 3.6.1.15) (EC 3.6.4.13) (Non-structural protein 2) (nsP2); Non-structural protein 3' (nsP3') (EC 3.1.3.84); Non-structural protein 3 (nsP3) (EC 3.1.3.84…		Venezuelan equine encephalitis virus (strain P676) (VEEV)	2493	Viruses, Riboviria, Orthornavirae, Kitrinoviricota, Alsuviricetes, Martellivirales, Togaviridae, Alphavirus (arboviruses group A), Venezuelan equine encephalitis virus, Venezuelan equine encephalitis virus (strain P676) (VEEV)	ATP binding [GO:0005524]; cysteine-type peptidase activity [GO:0008234]; GTP binding [GO:0005525]; metal ion binding [GO:0046872]; mRNA methyltransferase activity [GO:0008174]; nucleoside-triphosphatase activity [GO:0017111]; polynucleotide 5'-phosphatase activity [GO:0004651]; polynucleotide adenylyltransferase activity [GO:0004652]; RNA binding [GO:0003723]; RNA-directed 5'-3' RNA polymerase ac…
Q5Y389	POLN_GETV	Polyprotein P1234 (P1234) (Non-structural polyprotein) [Cleaved into: Polyprotein P123' (P123'); Polyprotein P123 (P123); mRNA-capping enzyme nsP1 (EC 2.1.1.-) (EC 2.7.7.-) (Non-structural protein 1); Protease nsP2 (EC 3.1.3.33) (EC 3.4.22.-) (EC 3.6.1.15) (EC 3.6.4.13) (Non-structural protein 2) (nsP2); Non-structural protein 3' (nsP3') (EC 3.1.3.84); Non-structural protein 3 (nsP3) (EC 3.1.3.84…		Getah virus (GETV)	2467	Viruses, Riboviria, Orthornavirae, Kitrinoviricota, Alsuviricetes, Martellivirales, Togaviridae, Alphavirus (arboviruses group A), Getah virus (GETV)	ATP binding [GO:0005524]; cysteine-type peptidase activity [GO:0008234]; GTP binding [GO:0005525]; metal ion binding [GO:0046872]; mRNA methyltransferase activity [GO:0008174]; nucleoside-triphosphatase activity [GO:0017111]; polynucleotide 5'-phosphatase activity [GO:0004651]; polynucleotide adenylyltransferase activity [GO:0004652]; RNA binding [GO:0003723]; RNA-directed 5'-3' RNA polymerase ac…
P87515	POLN_BFV	Polyprotein P1234 (P1234) (Non-structural polyprotein) [Cleaved into: Polyprotein P123' (P123'); Polyprotein P123 (P123); mRNA-capping enzyme nsP1 (EC 2.1.1.-) (EC 2.7.7.-) (Non-structural protein 1); Protease nsP2 (EC 3.1.3.33) (EC 3.4.22.-) (EC 3.6.1.15) (EC 3.6.4.13) (Non-structural protein 2) (nsP2); Non-structural protein 3' (nsP3') (EC 3.1.3.84); Non-structural protein 3 (nsP3) (EC 3.1.3.84…		Barmah forest virus (BFV)	2411	Viruses, Riboviria, Orthornavirae, Kitrinoviricota, Alsuviricetes, Martellivirales, Togaviridae, Alphavirus (arboviruses group A), Barmah forest virus (BFV)	ATP binding [GO:0005524]; cysteine-type peptidase activity [GO:0008234]; GTP binding [GO:0005525]; metal ion binding [GO:0046872]; mRNA methyltransferase activity [GO:0008174]; nucleoside-triphosphatase activity [GO:0017111]; polynucleotide 5'-phosphatase activity [GO:0004651]; polynucleotide adenylyltransferase activity [GO:0004652]; RNA binding [GO:0003723]; RNA-directed 5'-3' RNA polymerase ac…
P13887	POLN_RRVN	Polyprotein P1234 (P1234) (Non-structural polyprotein) [Cleaved into: Polyprotein P123' (P123'); Polyprotein P123 (P123); mRNA-capping enzyme nsP1 (EC 2.1.1.-) (EC 2.7.7.-) (Non-structural protein 1); Protease nsP2 (EC 3.1.3.33) (EC 3.4.22.-) (EC 3.6.1.15) (EC 3.6.4.13) (Non-structural protein 2) (nsP2); Non-structural protein 3' (nsP3') (EC 3.1.3.84); Non-structural protein 3 (nsP3) (EC 3.1.3.84…		Ross river virus (strain NB5092) (RRV)	2480	Viruses, Riboviria, Orthornavirae, Kitrinoviricota, Alsuviricetes, Martellivirales, Togaviridae, Alphavirus (arboviruses group A), Ross River virus, Ross river virus (strain NB5092) (RRV)	ATP binding [GO:0005524]; cysteine-type peptidase activity [GO:0008234]; GTP binding [GO:0005525]; metal ion binding [GO:0046872]; mRNA methyltransferase activity [GO:0008174]; nucleoside-triphosphatase activity [GO:0017111]; polynucleotide 5'-phosphatase activity [GO:0004651]; polynucleotide adenylyltransferase activity [GO:0004652]; RNA binding [GO:0003723]; RNA-directed 5'-3' RNA polymerase ac…
Q9WJC7	POLN_EEVVM	Polyprotein P1234 (P1234) (Non-structural polyprotein) [Cleaved into: Polyprotein P123' (P123'); Polyprotein P123 (P123); mRNA-capping enzyme nsP1 (EC 2.1.1.-) (EC 2.7.7.-) (Non-structural protein 1); Protease nsP2 (EC 3.1.3.33) (EC 3.4.22.-) (EC 3.6.1.15) (EC 3.6.4.13) (Non-structural protein 2) (nsP2); Non-structural protein 3' (nsP3') (EC 3.1.3.84); Non-structural protein 3 (nsP3) (EC 3.1.3.84…		Venezuelan equine encephalitis virus (strain Mena II) (VEEV)	2499	Viruses, Riboviria, Orthornavirae, Kitrinoviricota, Alsuviricetes, Martellivirales, Togaviridae, Alphavirus (arboviruses group A), Venezuelan equine encephalitis virus, Venezuelan equine encephalitis virus (strain Mena II) (VEEV)	ATP binding [GO:0005524]; cysteine-type peptidase activity [GO:0008234]; GTP binding [GO:0005525]; metal ion binding [GO:0046872]; mRNA methyltransferase activity [GO:0008174]; nucleoside-triphosphatase activity [GO:0017111]; polynucleotide 5'-phosphatase activity [GO:0004651]; polynucleotide adenylyltransferase activity [GO:0004652]; RNA binding [GO:0003723]; RNA-directed 5'-3' RNA polymerase ac…
Q5XXP4	POLN_CHIK3	Polyprotein P1234 (P1234) (Non-structural polyprotein) [Cleaved into: Polyprotein P123' (P123'); Polyprotein P123 (P123); mRNA-capping enzyme nsP1 (EC 2.1.1.-) (EC 2.7.7.-) (Non-structural protein 1); Protease nsP2 (EC 3.1.3.33) (EC 3.4.22.-) (EC 3.6.1.15) (EC 3.6.4.13) (Non-structural protein 2) (nsP2); Non-structural protein 3' (nsP3') (EC 3.1.3.84); Non-structural protein 3 (nsP3) (EC 3.1.3.84…		Chikungunya virus (strain 37997) (CHIKV)	2474	Viruses, Riboviria, Orthornavirae, Kitrinoviricota, Alsuviricetes, Martellivirales, Togaviridae, Alphavirus (arboviruses group A), Chikungunya virus (CHIKV), Chikungunya virus (strain 37997) (CHIKV)	ATP binding [GO:0005524]; cysteine-type peptidase activity [GO:0008234]; GTP binding [GO:0005525]; metal ion binding [GO:0046872]; mRNA methyltransferase activity [GO:0008174]; nucleoside-triphosphatase activity [GO:0017111]; polynucleotide 5'-phosphatase activity [GO:0004651]; polynucleotide adenylyltransferase activity [GO:0004652]; RNA binding [GO:0003723]; RNA-directed 5'-3' RNA polymerase ac…
O90368	POLN_ONNVS	Polyprotein P1234 (P1234) (Non-structural polyprotein) [Cleaved into: Polyprotein P123' (P123'); Polyprotein P123 (P123); mRNA-capping enzyme nsP1 (EC 2.1.1.-) (EC 2.7.7.-) (Non-structural protein 1); Protease nsP2 (EC 3.1.3.33) (EC 3.4.22.-) (EC 3.6.1.15) (EC 3.6.4.13) (Non-structural protein 2) (nsP2); Non-structural protein 3' (nsP3') (EC 3.1.3.84); Non-structural protein 3 (nsP3) (EC 3.1.3.84…		O'nyong-nyong virus (strain SG650) (ONNV)	2513	Viruses, Riboviria, Orthornavirae, Kitrinoviricota, Alsuviricetes, Martellivirales, Togaviridae, Alphavirus (arboviruses group A), Onyong-nyong virus, O'nyong-nyong virus (strain SG650) (ONNV)	ATP binding [GO:0005524]; cysteine-type peptidase activity [GO:0008234]; GTP binding [GO:0005525]; metal ion binding [GO:0046872]; mRNA methyltransferase activity [GO:0008174]; nucleoside-triphosphatase activity [GO:0017111]; polynucleotide 5'-phosphatase activity [GO:0004651]; polynucleotide adenylyltransferase activity [GO:0004652]; RNA binding [GO:0003723]; RNA-directed 5'-3' RNA polymerase ac…
Q86924	POLN_AURAV	Polyprotein P1234 (P1234) (Non-structural polyprotein) [Cleaved into: Polyprotein P123' (P123'); Polyprotein P123 (P123); mRNA-capping enzyme nsP1 (EC 2.1.1.-) (EC 2.7.7.-) (Non-structural protein 1); Protease nsP2 (EC 3.1.3.33) (EC 3.4.22.-) (EC 3.6.1.15) (EC 3.6.4.13) (Non-structural protein 2) (nsP2); Non-structural protein 3' (nsP3') (EC 3.1.3.84); Non-structural protein 3 (nsP3) (EC 3.1.3.84…		Aura virus (AURAV)	2499	Viruses, Riboviria, Orthornavirae, Kitrinoviricota, Alsuviricetes, Martellivirales, Togaviridae, Alphavirus (arboviruses group A), Aura virus (AURAV)	ATP binding [GO:0005524]; cysteine-type peptidase activity [GO:0008234]; GTP binding [GO:0005525]; metal ion binding [GO:0046872]; mRNA methyltransferase activity [GO:0008174]; nucleoside-triphosphatase activity [GO:0017111]; polynucleotide 5'-phosphatase activity [GO:0004651]; polynucleotide adenylyltransferase activity [GO:0004652]; RNA binding [GO:0003723]; RNA-directed 5'-3' RNA polymerase ac…
Q4QXJ8	POLN_EEEVF	Polyprotein P1234 (P1234) (Non-structural polyprotein) [Cleaved into: Polyprotein P123' (P123'); Polyprotein P123 (P123); mRNA-capping enzyme nsP1 (EC 2.1.1.-) (EC 2.7.7.-) (Non-structural protein 1); Protease nsP2 (EC 3.1.3.33) (EC 3.4.22.-) (EC 3.6.1.15) (EC 3.6.4.13) (Non-structural protein 2) (nsP2); Non-structural protein 3' (nsP3') (EC 3.1.3.84); Non-structural protein 3 (nsP3) (EC 3.1.3.84…		Eastern equine encephalitis virus (strain Florida 91-469) (EEEV) (Eastern equine encephalomyelitis virus)	2494	Viruses, Riboviria, Orthornavirae, Kitrinoviricota, Alsuviricetes, Martellivirales, Togaviridae, Alphavirus (arboviruses group A), Eastern equine encephalitis virus (EEEV) (Eastern equine encephalomyelitis virus), Eastern equine encephalitis virus (strain Florida 91-469) (EEEV) (Eastern equine encephalomyelitis virus)	ATP binding [GO:0005524]; cysteine-type peptidase activity [GO:0008234]; GTP binding [GO:0005525]; metal ion binding [GO:0046872]; mRNA methyltransferase activity [GO:0008174]; nucleoside-triphosphatase activity [GO:0017111]; polynucleotide 5'-phosphatase activity [GO:0004651]; polynucleotide adenylyltransferase activity [GO:0004652]; RNA binding [GO:0003723]; RNA-directed 5'-3' RNA polymerase ac…
C1JCT2	POLFS_SINV3	Polyprotein-FSD [Cleaved into: Helicase (EC 3.6.4.13); 3C-like protease (3CL-PRO) (EC 3.4.22.-); RNA-directed RNA polymerase (EC 2.7.7.48); Capsid protein VP1-FSD; Capsid protein VP2]		Solenopsis invicta virus 3 (SINV-3)	3390	Viruses, Riboviria, Orthornavirae, Pisuviricota, Pisoniviricetes, Picornavirales, Solinviviridae, Invictavirus, Solenopsis invicta virus 3 (SINV-3)	ATP binding [GO:0005524]; cysteine-type endopeptidase activity [GO:0004197]; RNA binding [GO:0003723]; RNA-directed 5'-3' RNA polymerase activity [GO:0003968]; RNA helicase activity [GO:0003724]
Q50LE4	RDRP_HPBVH	Potential RNA-dependent RNA polymerase (EC 2.7.7.48)	Segment-2 ORF3	Human picobirnavirus (strain Human/Thailand/Hy005102/-) (PBV)	534	Viruses, Riboviria, Orthornavirae, Pisuviricota, Duplopiviricetes, Durnavirales, Picobirnaviridae, Picobirnavirus, Human picobirnavirus, Human picobirnavirus (strain Human/Thailand/Hy005102/-) (PBV)	nucleotide binding [GO:0000166]; RNA binding [GO:0003723]; RNA-directed 5'-3' RNA polymerase activity [GO:0003968]
O57044	RDRP_HV19S	Probable RNA-directed RNA polymerase (EC 2.7.7.48)		Helminthosporium victoriae virus-190S (Hv190SV)	835	Viruses, Riboviria, Orthornavirae, Duplornaviricota, Chrymotiviricetes, Ghabrivirales, Totiviridae (monopartite dsRNA genome mycoviruses), Victorivirus, Helminthosporium victoriae virus-190S (Hv190SV)	hydrolase activity [GO:0016787]; nucleotide binding [GO:0000166]; RNA binding [GO:0003723]; RNA-directed 5'-3' RNA polymerase activity [GO:0003968]
Q02382	RDRP_LRVLG	Probable RNA-directed RNA polymerase (EC 2.7.7.48)	ORF3	Leishmania RNA virus 1 - 1 (isolate Leishmania guyanensis) (LRV-1-1)	874	Viruses, Riboviria, Orthornavirae, Duplornaviricota, Chrymotiviricetes, Ghabrivirales, Totiviridae (monopartite dsRNA genome mycoviruses), Leishmaniavirus, Leishmania RNA virus 1, Leishmania RNA virus 1 - 1 (isolate Leishmania guyanensis) (LRV-1-1)	hydrolase activity [GO:0016787]; nucleotide binding [GO:0000166]; RNA binding [GO:0003723]; RNA-directed 5'-3' RNA polymerase activity [GO:0003968]
Q87022	RDRP_SCVLA	Probable RNA-directed RNA polymerase (EC 2.7.7.48) (Gag-Pol protein)	gag-pol	Saccharomyces cerevisiae virus L-A (ScV-L-A) (ScVL1)	1505	Viruses, Riboviria, Orthornavirae, Duplornaviricota, Chrymotiviricetes, Ghabrivirales, Totiviridae (monopartite dsRNA genome mycoviruses), Totivirus, Saccharomyces cerevisiae virus L-A (ScV-L-A) (ScVL1)	hydrolase activity [GO:0016787]; nucleotide binding [GO:0000166]; RNA binding [GO:0003723]; RNA-directed 5'-3' RNA polymerase activity [GO:0003968]
Q67653	RDRP_GLVWB	Probable RNA-directed RNA polymerase (EC 2.7.7.48) (Gag-Pol protein)	gag-pol	Giardia lamblia virus (isolate Wang) (GLV)	1907	Viruses, Riboviria, Orthornavirae, Duplornaviricota, Chrymotiviricetes, Ghabrivirales, Totiviridae (monopartite dsRNA genome mycoviruses), Giardiavirus, Giardia lamblia virus, Giardia lamblia virus (isolate Wang) (GLV)	hydrolase activity [GO:0016787]; nucleotide binding [GO:0000166]; RNA binding [GO:0003723]; RNA-directed 5'-3' RNA polymerase activity [GO:0003968]
P23172	RDRP_SCVLB	Probable RNA-directed RNA polymerase (EC 2.7.7.48) (Gag-Pol protein)	gag-pol	Saccharomyces cerevisiae virus L-BC (ScV-L-BC) (ScVLa)	1512	Viruses, Riboviria, Orthornavirae, Duplornaviricota, Chrymotiviricetes, Ghabrivirales, Totiviridae (monopartite dsRNA genome mycoviruses), Totivirus, Saccharomyces cerevisiae virus LBCLa, Saccharomyces cerevisiae virus L-BC (ScV-L-BC) (ScVLa)	hydrolase activity [GO:0016787]; nucleotide binding [GO:0000166]; RNA binding [GO:0003723]; RNA-directed 5'-3' RNA polymerase activity [GO:0003968]
Q9J5U7	RDRP_CARMS	Probable RNA-directed RNA polymerase (EC 2.7.7.48) (Protein p88) [Cleaved into: Protein p28]	ORF1	Carnation mottle virus (isolate China/Shanghai) (CarMV)	763	Viruses, Riboviria, Orthornavirae, Kitrinoviricota, Tolucaviricetes, Tolivirales, Tombusviridae, Procedovirinae, Alphacarmovirus, Carnation mottle virus (CarMV), Carnation mottle virus (isolate China/Shanghai) (CarMV)	nucleotide binding [GO:0000166]; RNA binding [GO:0003723]; RNA-directed 5'-3' RNA polymerase activity [GO:0003968]
P11623	RDRP_PLRVW	Protein P1-P2 [Cleaved into: Serine protease (EC 3.4.21.-); RNA-directed RNA polymerase (EC 2.7.7.48) (69.6 kDa protein)]	ORF1/ORF2	Potato leafroll virus (strain Potato/Netherlands/Wageningen/1989) (PLrV)	1062	Viruses, Riboviria, Orthornavirae, Kitrinoviricota, Tolucaviricetes, Tolivirales, Luteoviridae, Polerovirus, Potato leafroll virus (PLrV), Potato leafroll virus (strain Potato/Netherlands/Wageningen/1989) (PLrV)	nucleotide binding [GO:0000166]; RNA binding [GO:0003723]; RNA-directed 5'-3' RNA polymerase activity [GO:0003968]; serine-type endopeptidase activity [GO:0004252]; serine-type exopeptidase activity [GO:0070008]
P17520	RDRP_PLRV1	Protein P1-P2 [Cleaved into: Serine protease (EC 3.4.21.-); RNA-directed RNA polymerase (EC 2.7.7.48) (69.6 kDa protein)]	ORF1/ORF2	Potato leafroll virus (strain Potato/Scotland/strain 1/1984) (PLrV)	1062	Viruses, Riboviria, Orthornavirae, Kitrinoviricota, Tolucaviricetes, Tolivirales, Luteoviridae, Polerovirus, Potato leafroll virus (PLrV), Potato leafroll virus (strain Potato/Scotland/strain 1/1984) (PLrV)	nucleotide binding [GO:0000166]; RNA binding [GO:0003723]; RNA-directed 5'-3' RNA polymerase activity [GO:0003968]; serine-type endopeptidase activity [GO:0004252]; serine-type exopeptidase activity [GO:0070008]
P29154	RDRP_PEMVW	Protein P1-P2 [Cleaved into: Serine protease (EC 3.4.21.-); RNA-directed RNA polymerase (EC 2.7.7.48)]	ORF1/ORF2	Pea enation mosaic virus-1 (strain WSG) (PEMV-1)	1181	Viruses, Riboviria, Orthornavirae, Kitrinoviricota, Tolucaviricetes, Tolivirales, Luteoviridae, Enamovirus, Pea enation mosaic virus-1 (PEMV-1), Pea enation mosaic virus-1 (strain WSG) (PEMV-1)	nucleotide binding [GO:0000166]; RNA binding [GO:0003723]; RNA-directed 5'-3' RNA polymerase activity [GO:0003968]; serine-type endopeptidase activity [GO:0004252]
P09507	RDRP_TYYVF	Protein P1-P2 [Cleaved into: Serine protease (EC 3.4.21.-); RNA-directed RNA polymerase (EC 2.7.7.48)]	ORF1/ORF2	Turnip yellows virus (isolate FL-1) (TuYV) (BWYV-FL1)	1035	Viruses, Riboviria, Orthornavirae, Kitrinoviricota, Tolucaviricetes, Tolivirales, Luteoviridae, Polerovirus, Beet western yellows virus, Turnip yellows virus (isolate FL-1) (TuYV) (BWYV-FL1)	nucleotide binding [GO:0000166]; RNA binding [GO:0003723]; RNA-directed 5'-3' RNA polymerase activity [GO:0003968]; serine-type endopeptidase activity [GO:0004252]
Q5NDM9	RDRP_PNLV	Protein P2-P3 [Cleaved into: Serine protease (EC 3.4.21.-); RNA-directed RNA polymerase (EC 2.7.7.48)]	ORF2/ORF3	Poinsettia latent virus (isolate Euphorbia pulcherrima/Germany/Siepen/2005) (PnLV) (Poinsettia cryptic virus)	1100	Viruses, Riboviria, Orthornavirae, Pisuviricota, Pisoniviricetes, Sobelivirales, Solemoviridae, Polemovirus, Poinsettia latent virus, Poinsettia latent virus (isolate Euphorbia pulcherrima/Germany/Siepen/2005) (PnLV) (Poinsettia cryptic virus)	nucleotide binding [GO:0000166]; RNA binding [GO:0003723]; RNA-directed 5'-3' RNA polymerase activity [GO:0003968]; serine-type endopeptidase activity [GO:0004252]
P29044	RDRP_BYDV1	Putative RNA-directed RNA polymerase (EC 2.7.7.48)	ORF1/ORF2	Barley yellow dwarf virus (isolate MAV-PS1) (BYDV)	867	Viruses, Riboviria, Orthornavirae, Kitrinoviricota, Tolucaviricetes, Tolivirales, Luteoviridae, Luteovirus, Barley yellow dwarf virus (isolate MAV) (BYDV), Barley yellow dwarf virus (isolate MAV-PS1) (BYDV)	nucleotide binding [GO:0000166]; RNA binding [GO:0003723]; RNA-directed 5'-3' RNA polymerase activity [GO:0003968]
P29045	RDRP_BYDVR	Putative RNA-directed RNA polymerase (EC 2.7.7.48)	ORF1/ORF2	Barley yellow dwarf virus (isolate P-PAV) (BYDV)	867	Viruses, Riboviria, Orthornavirae, Kitrinoviricota, Tolucaviricetes, Tolivirales, Luteoviridae, Luteovirus, Barley yellow dwarf virus (isolate PAV) (BYDV), Barley yellow dwarf virus (isolate P-PAV) (BYDV)	nucleotide binding [GO:0000166]; RNA binding [GO:0003723]; RNA-directed 5'-3' RNA polymerase activity [GO:0003968]
P09505	RDRP_BYDVP	Putative RNA-directed RNA polymerase (EC 2.7.7.48)	ORF1/ORF2	Barley yellow dwarf virus (isolate PAV) (BYDV)	867	Viruses, Riboviria, Orthornavirae, Kitrinoviricota, Tolucaviricetes, Tolivirales, Luteoviridae, Luteovirus, Barley yellow dwarf virus (isolate PAV) (BYDV)	nucleotide binding [GO:0000166]; RNA binding [GO:0003723]; RNA-directed 5'-3' RNA polymerase activity [GO:0003968]
Q65667	RDRP_BNYVS	Replicase (237 kDa protein) [Cleaved into: Replicase large subunit (EC 2.1.1.-) (EC 2.7.7.-) (EC 3.4.22.-) (EC 3.6.4.13) (150 kDa protein); Replicase small subunit (EC 2.7.7.48) (66 kDa protein) (RdRp)]	ORF1	Beet necrotic yellow vein virus (isolate Japan/S) (BNYVV)	2109	Viruses, Riboviria, Orthornavirae, Kitrinoviricota, Alsuviricetes, Hepelivirales, Benyviridae, Benyvirus, Beet necrotic yellow vein virus, Beet necrotic yellow vein virus (isolate Japan/S) (BNYVV)	ATP binding [GO:0005524]; cysteine-type peptidase activity [GO:0008234]; mRNA methyltransferase activity [GO:0008174]; RNA binding [GO:0003723]; RNA-directed 5'-3' RNA polymerase activity [GO:0003968]; RNA helicase activity [GO:0003724]
Q98745	RDRP_TMVRA	Replicase large subunit (EC 2.1.1.-) (EC 2.7.7.-) (EC 2.7.7.48) (EC 3.6.4.13) (183 kDa protein) (RNA-directed RNA polymerase) [Cleaved into: Replicase small subunit (EC 2.1.1.-) (EC 2.7.7.-) (EC 3.6.4.13) (126 kDa protein) (Methyltransferase/RNA helicase) (MT/HEL)]		Tobacco mosaic virus (strain Rakkyo) (TMV-R)	1616	Viruses, Riboviria, Orthornavirae, Kitrinoviricota, Alsuviricetes, Martellivirales, Virgaviridae, Tobamovirus, Tobacco mosaic virus, Tobacco mosaic virus (strain Rakkyo) (TMV-R)	ATP binding [GO:0005524]; hydrolase activity [GO:0016787]; mRNA methyltransferase activity [GO:0008174]; RNA binding [GO:0003723]; RNA-directed 5'-3' RNA polymerase activity [GO:0003968]; RNA helicase activity [GO:0003724]
P89202	RDRP_SHMV	Replicase large subunit (EC 2.1.1.-) (EC 2.7.7.-) (EC 2.7.7.48) (EC 3.6.4.13) (183 kDa protein) (RNA-directed RNA polymerase) [Cleaved into: Replicase small subunit (EC 2.1.1.-) (EC 2.7.7.-) (EC 3.6.4.13) (126 kDa protein) (Methyltransferase/RNA helicase) (MT/HEL)]		Sunn-hemp mosaic virus (SHMV) (TMV strain cowpea)	1629	Viruses, Riboviria, Orthornavirae, Kitrinoviricota, Alsuviricetes, Martellivirales, Virgaviridae, Tobamovirus, Sunn-hemp mosaic virus (SHMV) (TMV strain cowpea)	ATP binding [GO:0005524]; hydrolase activity [GO:0016787]; mRNA methyltransferase activity [GO:0008174]; RNA binding [GO:0003723]; RNA-directed 5'-3' RNA polymerase activity [GO:0003968]; RNA helicase activity [GO:0003724]
P90211	RDRP_TMOB	Replicase large subunit (EC 2.1.1.-) (EC 2.7.7.-) (EC 2.7.7.48) (EC 3.6.4.13) (183 kDa protein) (RNA-directed RNA polymerase) [Cleaved into: Replicase small subunit (EC 2.1.1.-) (EC 2.7.7.-) (EC 3.6.4.13) (126 kDa protein) (Methyltransferase/RNA helicase) (MT/HEL)]		Tobamovirus Ob	1616	Viruses, Riboviria, Orthornavirae, Kitrinoviricota, Alsuviricetes, Martellivirales, Virgaviridae, Tobamovirus, Tobamovirus Ob	ATP binding [GO:0005524]; hydrolase activity [GO:0016787]; mRNA methyltransferase activity [GO:0008174]; RNA binding [GO:0003723]; RNA-directed 5'-3' RNA polymerase activity [GO:0003968]; RNA helicase activity [GO:0003724]
O93058	RDRP_TMVOM	Replicase large subunit (EC 2.1.1.-) (EC 2.7.7.-) (EC 2.7.7.48) (EC 3.6.4.13) (183 kDa protein) (RNA-directed RNA polymerase) [Cleaved into: Replicase small subunit (EC 2.1.1.-) (EC 2.7.7.-) (EC 3.6.4.13) (126 kDa protein) (Methyltransferase/RNA helicase) (MT/HEL)]		Tobacco mosaic virus (strain OM) (TMV)	1616	Viruses, Riboviria, Orthornavirae, Kitrinoviricota, Alsuviricetes, Martellivirales, Virgaviridae, Tobamovirus, Tobacco mosaic virus, Tobacco mosaic virus (strain OM) (TMV)	ATP binding [GO:0005524]; hydrolase activity [GO:0016787]; mRNA methyltransferase activity [GO:0008174]; RNA binding [GO:0003723]; RNA-directed 5'-3' RNA polymerase activity [GO:0003968]; RNA helicase activity [GO:0003724]
A0A0S2T050	RDRP_TBRFV	Replicase large subunit (EC 2.1.1.-) (EC 2.7.7.-) (EC 2.7.7.48) (EC 3.6.4.13) (183 kDa protein) (RNA-directed RNA polymerase) [Cleaved into: Replicase small subunit (EC 2.1.1.-) (EC 2.7.7.-) (EC 3.6.4.13) (126 kDa protein) (Methyltransferase/RNA helicase) (MT/HEL)]		Tomato brown rugose fruit virus (isolate TOBRFV/Tomato/Jordan/Tom1-Jo/2015) (ToBRFV)	1615	Viruses, Riboviria, Orthornavirae, Kitrinoviricota, Alsuviricetes, Martellivirales, Virgaviridae, Tobamovirus, Tomato brown rugose fruit virus, Tomato brown rugose fruit virus (isolate TOBRFV/Tomato/Jordan/Tom1-Jo/2015) (ToBRFV)	ATP binding [GO:0005524]; hydrolase activity [GO:0016787]; mRNA methyltransferase activity [GO:0008174]; RNA binding [GO:0003723]; RNA-directed 5'-3' RNA polymerase activity [GO:0003968]; RNA helicase activity [GO:0003724]
Q84133	RDRP_ORSVS	Replicase large subunit (EC 2.1.1.-) (EC 2.7.7.-) (EC 2.7.7.48) (EC 3.6.4.13) (183 kDa protein) (RNA-directed RNA polymerase) [Cleaved into: Replicase small subunit (EC 2.1.1.-) (EC 2.7.7.-) (EC 3.6.4.13) (126 kDa protein) (Methyltransferase/RNA helicase) (MT/HEL)]		Odontoglossum ringspot virus (isolate Singapore 1) (ORSV)	1612	Viruses, Riboviria, Orthornavirae, Kitrinoviricota, Alsuviricetes, Martellivirales, Virgaviridae, Tobamovirus, Odontoglossum ringspot virus, Odontoglossum ringspot virus (isolate Singapore 1) (ORSV)	ATP binding [GO:0005524]; hydrolase activity [GO:0016787]; mRNA methyltransferase activity [GO:0008174]; RNA binding [GO:0003723]; RNA-directed 5'-3' RNA polymerase activity [GO:0003968]; RNA helicase activity [GO:0003724]
P03587	RDRP_TOML	Replicase large subunit (EC 2.1.1.-) (EC 2.7.7.-) (EC 2.7.7.48) (EC 3.6.4.13) (183 kDa protein) (RNA-directed RNA polymerase) [Cleaved into: Replicase small subunit (EC 2.1.1.-) (EC 2.7.7.-) (EC 3.6.4.13) (126 kDa protein) (Methyltransferase/RNA helicase) (MT/HEL)]		Tomato mosaic virus (strain L) (ToMV) (TMV strain tomato)	1616	Viruses, Riboviria, Orthornavirae, Kitrinoviricota, Alsuviricetes, Martellivirales, Virgaviridae, Tobamovirus, Tobacco mosaic virus, Tomato mosaic virus (strain L) (ToMV) (TMV strain tomato)	ATP binding [GO:0005524]; hydrolase activity [GO:0016787]; mRNA methyltransferase activity [GO:0008174]; RNA binding [GO:0003723]; RNA-directed 5'-3' RNA polymerase activity [GO:0003968]; RNA helicase activity [GO:0003724]
Q9YKD6	RDRP_TOMS1	Replicase large subunit (EC 2.1.1.-) (EC 2.7.7.-) (EC 2.7.7.48) (EC 3.6.4.13) (183 kDa protein) (RNA-directed RNA polymerase) [Cleaved into: Replicase small subunit (EC 2.1.1.-) (EC 2.7.7.-) (EC 3.6.4.13) (126 kDa protein) (Methyltransferase/RNA helicase) (MT/HEL)]		Tomato mosaic virus (strain S-1) (ToMV)	1616	Viruses, Riboviria, Orthornavirae, Kitrinoviricota, Alsuviricetes, Martellivirales, Virgaviridae, Tobamovirus, Tomato mosaic virus, Tomato mosaic virus (strain S-1) (ToMV)	ATP binding [GO:0005524]; hydrolase activity [GO:0016787]; mRNA methyltransferase activity [GO:0008174]; RNA binding [GO:0003723]; RNA-directed 5'-3' RNA polymerase activity [GO:0003968]; RNA helicase activity [GO:0003724]
Q88920	RDRP_TVCV	Replicase large subunit (EC 2.1.1.-) (EC 2.7.7.-) (EC 2.7.7.48) (EC 3.6.4.13) (183 kDa protein) (RNA-directed RNA polymerase) [Cleaved into: Replicase small subunit (EC 2.1.1.-) (EC 2.7.7.-) (EC 3.6.4.13) (126 kDa protein) (Methyltransferase/RNA helicase) (MT/HEL)]		Turnip vein-clearing virus (TVCV)	1601	Viruses, Riboviria, Orthornavirae, Kitrinoviricota, Alsuviricetes, Martellivirales, Virgaviridae, Tobamovirus, Turnip vein-clearing virus (TVCV)	ATP binding [GO:0005524]; hydrolase activity [GO:0016787]; mRNA methyltransferase activity [GO:0008174]; RNA binding [GO:0003723]; RNA-directed 5'-3' RNA polymerase activity [GO:0003968]; RNA helicase activity [GO:0003724]
P29098	RDRP_PMMVS	Replicase large subunit (EC 2.1.1.-) (EC 2.7.7.-) (EC 2.7.7.48) (EC 3.6.4.13) (183 kDa protein) (RNA-directed RNA polymerase) [Cleaved into: Replicase small subunit (EC 2.1.1.-) (EC 2.7.7.-) (EC 3.6.4.13) (126 kDa protein) (Methyltransferase/RNA helicase) (MT/HEL)]		Pepper mild mottle virus (strain Spain) (PMMV-S)	1612	Viruses, Riboviria, Orthornavirae, Kitrinoviricota, Alsuviricetes, Martellivirales, Virgaviridae, Tobamovirus, Pepper mild mottle virus, Pepper mild mottle virus (strain Spain) (PMMV-S)	ATP binding [GO:0005524]; hydrolase activity [GO:0016787]; mRNA methyltransferase activity [GO:0008174]; RNA binding [GO:0003723]; RNA-directed 5'-3' RNA polymerase activity [GO:0003968]; RNA helicase activity [GO:0003724]
P89676	RDRP_TOMK2	Replicase large subunit (EC 2.1.1.-) (EC 2.7.7.-) (EC 2.7.7.48) (EC 3.6.4.13) (183 kDa protein) (RNA-directed RNA polymerase) [Cleaved into: Replicase small subunit (EC 2.1.1.-) (EC 2.7.7.-) (EC 3.6.4.13) (126 kDa protein) (Methyltransferase/RNA helicase) (MT/HEL)]		Tomato mosaic virus (strain Kazakh K2) (ToMV) (TMV strain K2)	1616	Viruses, Riboviria, Orthornavirae, Kitrinoviricota, Alsuviricetes, Martellivirales, Virgaviridae, Tobamovirus, Tomato mosaic virus, Tomato mosaic virus (strain Kazakh K2) (ToMV) (TMV strain K2)	ATP binding [GO:0005524]; hydrolase activity [GO:0016787]; mRNA methyltransferase activity [GO:0008174]; RNA binding [GO:0003723]; RNA-directed 5'-3' RNA polymerase activity [GO:0003968]; RNA helicase activity [GO:0003724]
P30738	RDRP_TMVKR	Replicase large subunit (EC 2.1.1.-) (EC 2.7.7.-) (EC 2.7.7.48) (EC 3.6.4.13) (183 kDa protein) (RNA-directed RNA polymerase) [Cleaved into: Replicase small subunit (EC 2.1.1.-) (EC 2.7.7.-) (EC 3.6.4.13) (126 kDa protein) (Methyltransferase/RNA helicase) (MT/HEL)]		Tobacco mosaic virus (strain Korean NC 82) (TMV)	1616	Viruses, Riboviria, Orthornavirae, Kitrinoviricota, Alsuviricetes, Martellivirales, Virgaviridae, Tobamovirus, Tobacco mosaic virus, Tobacco mosaic virus (strain Korean NC 82) (TMV)	ATP binding [GO:0005524]; hydrolase activity [GO:0016787]; mRNA methyltransferase activity [GO:0008174]; RNA binding [GO:0003723]; RNA-directed 5'-3' RNA polymerase activity [GO:0003968]; RNA helicase activity [GO:0003724]
P89659	RDRP_ORSVC	Replicase large subunit (EC 2.1.1.-) (EC 2.7.7.-) (EC 2.7.7.48) (EC 3.6.4.13) (183 kDa protein) (RNA-directed RNA polymerase) [Cleaved into: Replicase small subunit (EC 2.1.1.-) (EC 2.7.7.-) (EC 3.6.4.13) (126 kDa protein) (Methyltransferase/RNA helicase) (MT/HEL)]		Odontoglossum ringspot virus (isolate Korean Cy) (ORSV-Cy)	1612	Viruses, Riboviria, Orthornavirae, Kitrinoviricota, Alsuviricetes, Martellivirales, Virgaviridae, Tobamovirus, Odontoglossum ringspot virus, Odontoglossum ringspot virus (isolate Korean Cy) (ORSV-Cy)	ATP binding [GO:0005524]; hydrolase activity [GO:0016787]; mRNA methyltransferase activity [GO:0008174]; RNA binding [GO:0003723]; RNA-directed 5'-3' RNA polymerase activity [GO:0003968]; RNA helicase activity [GO:0003724]
P89657	RDRP_PMMVJ	Replicase large subunit (EC 2.1.1.-) (EC 2.7.7.-) (EC 2.7.7.48) (EC 3.6.4.13) (183 kDa protein) (RNA-directed RNA polymerase) [Cleaved into: Replicase small subunit (EC 2.1.1.-) (EC 2.7.7.-) (EC 3.6.4.13) (126 kDa protein) (Methyltransferase/RNA helicase) (MT/HEL)]		Pepper mild mottle virus (strain Japan) (PMMV-J)	1612	Viruses, Riboviria, Orthornavirae, Kitrinoviricota, Alsuviricetes, Martellivirales, Virgaviridae, Tobamovirus, Pepper mild mottle virus, Pepper mild mottle virus (strain Japan) (PMMV-J)	ATP binding [GO:0005524]; hydrolase activity [GO:0016787]; mRNA methyltransferase activity [GO:0008174]; RNA binding [GO:0003723]; RNA-directed 5'-3' RNA polymerase activity [GO:0003968]; RNA helicase activity [GO:0003724]
P18339	RDRP_TMGMV	Replicase large subunit (EC 2.1.1.-) (EC 2.7.7.-) (EC 2.7.7.48) (EC 3.6.4.13) (183 kDa protein) (RNA-directed RNA polymerase) [Cleaved into: Replicase small subunit (EC 2.1.1.-) (EC 2.7.7.-) (EC 3.6.4.13) (126 kDa protein) (Methyltransferase/RNA helicase) (MT/HEL)]		Tobacco mild green mosaic virus (TMGMV) (TMV strain U2)	1609	Viruses, Riboviria, Orthornavirae, Kitrinoviricota, Alsuviricetes, Martellivirales, Virgaviridae, Tobamovirus, Tobacco mild green mosaic virus (TMGMV) (TMV strain U2)	ATP binding [GO:0005524]; hydrolase activity [GO:0016787]; mRNA methyltransferase activity [GO:0008174]; RNA binding [GO:0003723]; RNA-directed 5'-3' RNA polymerase activity [GO:0003968]; RNA helicase activity [GO:0003724]
P03586	RDRP_TMV	Replicase large subunit (EC 2.1.1.-) (EC 2.7.7.-) (EC 2.7.7.48) (EC 3.6.4.13) (183 kDa protein) (RNA-directed RNA polymerase) [Cleaved into: Replicase small subunit (EC 2.1.1.-) (EC 2.7.7.-) (EC 3.6.4.13) (126 kDa protein) (Methyltransferase/RNA helicase) (MT/HEL)]		Tobacco mosaic virus (strain vulgare) (TMV) (Tobacco mosaic virus (strain U1))	1616	Viruses, Riboviria, Orthornavirae, Kitrinoviricota, Alsuviricetes, Martellivirales, Virgaviridae, Tobamovirus, Tobacco mosaic virus, Tobacco mosaic virus (strain vulgare) (TMV) (Tobacco mosaic virus (strain U1))	ATP binding [GO:0005524]; hydrolase activity [GO:0016787]; mRNA methyltransferase activity [GO:0008174]; RNA binding [GO:0003723]; RNA-directed 5'-3' RNA polymerase activity [GO:0003968]; RNA helicase activity [GO:0003724]
Q9YQ08	RDRP_TMVB	Replicase large subunit (EC 2.1.1.-) (EC 2.7.7.-) (EC 2.7.7.48) (EC 3.6.4.13) (183 kDa protein) (RNA-directed RNA polymerase) [Cleaved into: Replicase small subunit (EC 2.1.1.-) (EC 2.7.7.-) (EC 3.6.4.13) (126 kDa protein) (Methyltransferase/RNA helicase) (MT/HEL)]		Tobacco mosaic virus (strain B935A) (TMV)	1616	Viruses, Riboviria, Orthornavirae, Kitrinoviricota, Alsuviricetes, Martellivirales, Virgaviridae, Tobamovirus, Tobacco mosaic virus, Tobacco mosaic virus (strain B935A) (TMV)	ATP binding [GO:0005524]; hydrolase activity [GO:0016787]; mRNA methyltransferase activity [GO:0008174]; RNA binding [GO:0003723]; RNA-directed 5'-3' RNA polymerase activity [GO:0003968]; RNA helicase activity [GO:0003724]
Q9Q1T8	RDRP_TOMK1	Replicase large subunit (EC 2.1.1.-) (EC 2.7.7.-) (EC 2.7.7.48) (EC 3.6.4.13) (183 kDa protein) (RNA-directed RNA polymerase) [Cleaved into: Replicase small subunit (EC 2.1.1.-) (EC 2.7.7.-) (EC 3.6.4.13) (126 kDa protein) (Methyltransferase/RNA helicase) (MT/HEL)]		Tomato mosaic virus (strain Kazakh K1) (ToMV) (TMV strain K1)	1616	Viruses, Riboviria, Orthornavirae, Kitrinoviricota, Alsuviricetes, Martellivirales, Virgaviridae, Tobamovirus, Tomato mosaic virus, Tomato mosaic virus (strain Kazakh K1) (ToMV) (TMV strain K1)	ATP binding [GO:0005524]; hydrolase activity [GO:0016787]; mRNA methyltransferase activity [GO:0008174]; RNA binding [GO:0003723]; RNA-directed 5'-3' RNA polymerase activity [GO:0003968]; RNA helicase activity [GO:0003724]
Q9J942	RDRP_TRVPP	Replicase large subunit (EC 2.1.1.-) (EC 2.7.7.-) (EC 2.7.7.48) (EC 3.6.4.13) (194 kDa protein) (RNA-directed RNA polymerase) [Cleaved into: Replicase small subunit (EC 2.1.1.-) (EC 2.7.7.-) (EC 3.6.4.13) (134 kDa protein) (Methyltransferase/RNA helicase)]		Tobacco rattle virus (isolate PpK20) (TRV)	1707	Viruses, Riboviria, Orthornavirae, Kitrinoviricota, Alsuviricetes, Martellivirales, Virgaviridae, Tobravirus, Tobacco rattle virus, Tobacco rattle virus (isolate PpK20) (TRV)	ATP binding [GO:0005524]; hydrolase activity [GO:0016787]; mRNA methyltransferase activity [GO:0008174]; RNA binding [GO:0003723]; RNA-directed 5'-3' RNA polymerase activity [GO:0003968]; RNA helicase activity [GO:0003724]
P05080	194K_TRVSY	Replicase large subunit (EC 2.1.1.-) (EC 2.7.7.-) (EC 2.7.7.48) (EC 3.6.4.13) (194 kDa protein) (RNA-directed RNA polymerase) [Cleaved into: Replicase small subunit (EC 2.1.1.-) (EC 2.7.7.-) (EC 3.6.4.13) (134 kDa protein) (Methyltransferase/RNA helicase)]		Tobacco rattle virus (strain SYM)	1707	Viruses, Riboviria, Orthornavirae, Kitrinoviricota, Alsuviricetes, Martellivirales, Virgaviridae, Tobravirus, Tobacco rattle virus, Tobacco rattle virus (strain SYM)	ATP binding [GO:0005524]; hydrolase activity [GO:0016787]; mRNA methyltransferase activity [GO:0008174]; RNA binding [GO:0003723]; RNA-directed 5'-3' RNA polymerase activity [GO:0003968]; RNA helicase activity [GO:0003724]
Q89249	RDRP_SBWMN	Replicase large subunit (EC 2.1.1.-) (EC 2.7.7.-) (EC 2.7.7.48) (EC 3.6.4.13) (209 kDa readthrough protein) (RNA-directed RNA polymerase) [Cleaved into: Replicase small subunit (EC 2.1.1.-) (EC 2.7.7.-) (EC 3.6.4.13) (150 kDa protein) (Methyltransferase/RNA helicase)]	rep ORF1-1bis	Soil-borne wheat mosaic virus (strain United States/Nebraska/1981) (SBWMV)	1828	Viruses, Riboviria, Orthornavirae, Kitrinoviricota, Alsuviricetes, Martellivirales, Virgaviridae, Furovirus, Soil-borne wheat mosaic virus (SBWMV), Soil-borne wheat mosaic virus (strain United States/Nebraska/1981) (SBWMV)	ATP binding [GO:0005524]; hydrolase activity [GO:0016787]; mRNA methyltransferase activity [GO:0008174]; RNA binding [GO:0003723]; RNA-directed 5'-3' RNA polymerase activity [GO:0003968]; RNA helicase activity [GO:0003724]
Q84687	RDRP_PCV87	Replicase large subunit (EC 2.1.1.-) (EC 2.7.7.-) (EC 2.7.7.48) (EC 3.6.4.13) (RNA-directed RNA polymerase) [Cleaved into: Replicase small subunit (EC 2.1.1.-) (EC 2.7.7.-) (EC 3.6.4.13) (Methyltransferase/RNA helicase)]	rep ORF1-1bis	Peanut clump virus (isolate 87/TGTA2) (PCV)	1672	Viruses, Riboviria, Orthornavirae, Kitrinoviricota, Alsuviricetes, Martellivirales, Virgaviridae, Pecluvirus, Peanut clump virus, Peanut clump virus (isolate 87/TGTA2) (PCV)	ATP binding [GO:0005524]; hydrolase activity [GO:0016787]; mRNA methyltransferase activity [GO:0008174]; RNA binding [GO:0003723]; RNA-directed 5'-3' RNA polymerase activity [GO:0003968]; RNA helicase activity [GO:0003724]
Q9QBU0	RDRP_PMTVS	Replicase large subunit (EC 2.1.1.-) (EC 2.7.7.-) (EC 2.7.7.48) (EC 3.6.4.13) (RNA-directed RNA polymerase) [Cleaved into: Replicase small subunit (EC 2.1.1.-) (EC 2.7.7.-) (EC 3.6.4.13) (Methyltransferase/RNA helicase)]	rep ORF1-1bis	Potato mop-top virus (isolate Potato/Sweden/Sw) (PMTV)	1812	Viruses, Riboviria, Orthornavirae, Kitrinoviricota, Alsuviricetes, Martellivirales, Virgaviridae, Pomovirus, Potato mop-top virus, Potato mop-top virus (isolate Potato/Sweden/Sw) (PMTV)	ATP binding [GO:0005524]; hydrolase activity [GO:0016787]; mRNA methyltransferase activity [GO:0008174]; RNA binding [GO:0003723]; RNA-directed 5'-3' RNA polymerase activity [GO:0003968]; RNA helicase activity [GO:0003724]
P05079	RDRP_TRVPS	Replicase large subunit (EC 2.1.1.-) (EC 2.7.7.48) (EC 3.6.4.13) (Fragment)		Tobacco rattle virus (strain PSG)	179	Viruses, Riboviria, Orthornavirae, Kitrinoviricota, Alsuviricetes, Martellivirales, Virgaviridae, Tobravirus, Tobacco rattle virus, Tobacco rattle virus (strain PSG)	ATP binding [GO:0005524]; hydrolase activity [GO:0016787]; RNA binding [GO:0003723]; RNA-directed 5'-3' RNA polymerase activity [GO:0003968]; RNA helicase activity [GO:0003724]
Q66220	RDRP_YOMV	Replicase large subunit (EC 2.7.7.48) (182 kDa protein) [Cleaved into: Replicase small subunit (EC 3.6.4.13) (125 kDa protein) (Methyltransferase/RNA helicase) (MT/HEL)]		Youcai mosaic virus (YoMV)	1597	Viruses, Riboviria, Orthornavirae, Kitrinoviricota, Alsuviricetes, Martellivirales, Virgaviridae, Tobamovirus, Youcai mosaic virus (YoMV)	ATP binding [GO:0005524]; hydrolase activity [GO:0016787]; mRNA methyltransferase activity [GO:0008174]; RNA binding [GO:0003723]; RNA-directed 5'-3' RNA polymerase activity [GO:0003968]; RNA helicase activity [GO:0003724]
P69515	RDRP_CGMVW	Replicase large subunit (EC 2.7.7.48) (183 kDa protein) (Fragment)		Cucumber green mottle mosaic virus (strain watermelon W) (CGMMV)	153	Viruses, Riboviria, Orthornavirae, Kitrinoviricota, Alsuviricetes, Martellivirales, Virgaviridae, Tobamovirus, Cucumber green mottle mosaic virus, Cucumber green mottle mosaic virus (strain watermelon W) (CGMMV)	RNA binding [GO:0003723]; RNA-directed 5'-3' RNA polymerase activity [GO:0003968]
P69514	RDRP_CGMVS	Replicase large subunit (EC 2.7.7.48) (186 kDa protein) [Cleaved into: Replicase small subunit (EC 3.6.4.13) (129 kDa protein) (Methyltransferase/RNA helicase) (MT/HEL)]		Cucumber green mottle mosaic virus (strain watermelon SH) (CGMMV)	1648	Viruses, Riboviria, Orthornavirae, Kitrinoviricota, Alsuviricetes, Martellivirales, Virgaviridae, Tobamovirus, Cucumber green mottle mosaic virus, Cucumber green mottle mosaic virus (strain watermelon SH) (CGMMV)	ATP binding [GO:0005524]; hydrolase activity [GO:0016787]; mRNA methyltransferase activity [GO:0008174]; RNA binding [GO:0003723]; RNA-directed 5'-3' RNA polymerase activity [GO:0003968]; RNA helicase activity [GO:0003724]
Q9DSN9	POLN_ABPVR	Replicase polyprotein (EC 2.7.7.48) (EC 3.4.22.-)	ORF1	Acute bee paralysis virus (strain Rothamsted) (ABPV)	1906	Viruses, Riboviria, Orthornavirae, Pisuviricota, Pisoniviricetes, Picornavirales, Dicistroviridae, Aparavirus, Acute bee paralysis virus, Acute bee paralysis virus (strain Rothamsted) (ABPV)	ATP binding [GO:0005524]; cysteine-type endopeptidase activity [GO:0004197]; RNA binding [GO:0003723]; RNA-directed 5'-3' RNA polymerase activity [GO:0003968]; RNA helicase activity [GO:0003724]
Q9IJX4	POLN_CRPVC	Replicase polyprotein [Cleaved into: Protein 1A (CrPV-1A); Protein 2A; Protein 2B; Protein 2C; Protein 3A; Protein 3B; 3C-like protease (EC 3.4.22.-); RNA-directed RNA polymerase 3D-POL (EC 2.7.7.48)]	ORF1	Cricket paralysis virus (isolate Teleogryllus commodus/Australia/CrPVVIC/1968) (CrPV)	1771	Viruses, Riboviria, Orthornavirae, Pisuviricota, Pisoniviricetes, Picornavirales, Dicistroviridae, Cripavirus, Cricket paralysis virus (CrPV), Cricket paralysis virus (isolate Teleogryllus commodus/Australia/CrPVVIC/1968) (CrPV)	ATP binding [GO:0005524]; cysteine-type endopeptidase activity [GO:0004197]; endoribonuclease inhibitor activity [GO:0060698]; RNA binding [GO:0003723]; RNA-directed 5'-3' RNA polymerase activity [GO:0003968]; RNA helicase activity [GO:0003724]
O36966	POLN_DCVEB	Replicase polyprotein [Cleaved into: Protein 1A; Protein 2A; Protein 2B; Protein 2C; Protein 3A; Protein 3B; 3C-like protease (EC 3.4.22.-); RNA-directed RNA polymerase 3D-POL (EC 2.7.7.48)]	ORF1	Drosophila C virus (strain EB) (DCV)	1759	Viruses, Riboviria, Orthornavirae, Pisuviricota, Pisoniviricetes, Picornavirales, Dicistroviridae, Cripavirus, Drosophila C virus, Drosophila C virus (strain EB) (DCV)	ATP binding [GO:0005524]; cysteine-type endopeptidase activity [GO:0004197]; RNA binding [GO:0003723]; RNA-directed 5'-3' RNA polymerase activity [GO:0003968]; RNA helicase activity [GO:0003724]
P0C6U7	R1A_CVHOC	Replicase polyprotein 1a (pp1a) (ORF1a polyprotein) [Cleaved into: Non-structural protein 1 (nsp1) (p28); Non-structural protein 2 (nsp2) (p65); Non-structural protein 3 (nsp3) (EC 3.4.19.12) (EC 3.4.22.69) (PL1-PRO/PL2-PRO) (PL1/PL2) (Papain-like proteinases 1/2) (p210); Non-structural protein 4 (nsp4) (Peptide HD2) (p44); 3C-like proteinase (3CL-PRO) (3CLp) (EC 3.4.22.-) (M-PRO) (nsp5) (p27); N…	1a	Human coronavirus OC43 (HCoV-OC43)	4383	Viruses, Riboviria, Orthornavirae, Pisuviricota, Pisoniviricetes, Nidovirales, Cornidovirineae, Coronaviridae, Orthocoronavirinae, Betacoronavirus, Embecovirus, Betacoronavirus 1, Human coronavirus OC43 (HCoV-OC43)	cysteine-type endopeptidase activity [GO:0004197]; RNA-directed 5'-3' RNA polymerase activity [GO:0003968]; single-stranded RNA binding [GO:0003727]; thiol-dependent deubiquitinase [GO:0004843]; zinc ion binding [GO:0008270]
P0C6V1	R1A_CVMJH	Replicase polyprotein 1a (pp1a) (ORF1a polyprotein) [Cleaved into: Non-structural protein 1 (nsp1) (p28); Non-structural protein 2 (nsp2) (p65); Non-structural protein 3 (nsp3) (EC 3.4.19.12) (EC 3.4.22.69) (PL1-PRO/PL2-PRO) (PL1/PL2) (Papain-like proteinases 1/2) (p210); Non-structural protein 4 (nsp4) (Peptide HD2) (p44); 3C-like proteinase (3CL-PRO) (3CLp) (EC 3.4.22.-) (M-PRO) (nsp5) (p27); N…	1a	Murine coronavirus (strain JHM) (MHV-JHM) (Murine hepatitis virus)	4474	Viruses, Riboviria, Orthornavirae, Pisuviricota, Pisoniviricetes, Nidovirales, Cornidovirineae, Coronaviridae, Orthocoronavirinae, Betacoronavirus, Embecovirus, Murine coronavirus, Murine hepatitis virus, Murine coronavirus (strain JHM) (MHV-JHM) (Murine hepatitis virus)	cysteine-type endopeptidase activity [GO:0004197]; RNA-directed 5'-3' RNA polymerase activity [GO:0003968]; single-stranded RNA binding [GO:0003727]; thiol-dependent deubiquitinase [GO:0004843]; zinc ion binding [GO:0008270]
P0C6U0	R1A_CVBM	Replicase polyprotein 1a (pp1a) (ORF1a polyprotein) [Cleaved into: Non-structural protein 1 (nsp1) (p28); Non-structural protein 2 (nsp2) (p65); Non-structural protein 3 (nsp3) (EC 3.4.19.12) (EC 3.4.22.69) (PL1-PRO/PL2-PRO) (PL1/PL2) (Papain-like proteinases 1/2) (p210); Non-structural protein 4 (nsp4) (Peptide HD2) (p44); 3C-like proteinase (3CL-PRO) (3CLp) (EC 3.4.22.-) (M-PRO) (nsp5) (p27); N…	1a	Bovine coronavirus (strain Mebus) (BCoV) (BCV)	4383	Viruses, Riboviria, Orthornavirae, Pisuviricota, Pisoniviricetes, Nidovirales, Cornidovirineae, Coronaviridae, Orthocoronavirinae, Betacoronavirus, Embecovirus, Betacoronavirus 1, Bovine coronavirus, Bovine coronavirus (strain Mebus) (BCoV) (BCV)	cysteine-type endopeptidase activity [GO:0004197]; RNA-directed 5'-3' RNA polymerase activity [GO:0003968]; single-stranded RNA binding [GO:0003727]; thiol-dependent deubiquitinase [GO:0004843]; zinc ion binding [GO:0008270]
P0C6V0	R1A_CVMA5	Replicase polyprotein 1a (pp1a) (ORF1a polyprotein) [Cleaved into: Non-structural protein 1 (nsp1) (p28); Non-structural protein 2 (nsp2) (p65); Non-structural protein 3 (nsp3) (EC 3.4.19.12) (EC 3.4.22.69) (PL1-PRO/PL2-PRO) (PL1/PL2) (Papain-like proteinases 1/2) (p210); Non-structural protein 4 (nsp4) (Peptide HD2) (p44); 3C-like proteinase (3CL-PRO) (3CLp) (EC 3.4.22.-) (M-PRO) (nsp5) (p27); N…	1a	Murine coronavirus (strain A59) (MHV-A59) (Murine hepatitis virus)	4468	Viruses, Riboviria, Orthornavirae, Pisuviricota, Pisoniviricetes, Nidovirales, Cornidovirineae, Coronaviridae, Orthocoronavirinae, Betacoronavirus, Embecovirus, Murine coronavirus, Murine hepatitis virus, Murine coronavirus (strain A59) (MHV-A59) (Murine hepatitis virus)	cysteine-type endopeptidase activity [GO:0004197]; RNA-directed 5'-3' RNA polymerase activity [GO:0003968]; single-stranded RNA binding [GO:0003727]; thiol-dependent deubiquitinase [GO:0004843]; zinc ion binding [GO:0008270]
P0C6T8	R1A_CVBEN	Replicase polyprotein 1a (pp1a) (ORF1a polyprotein) [Cleaved into: Non-structural protein 1 (nsp1) (p28); Non-structural protein 2 (nsp2) (p65); Non-structural protein 3 (nsp3) (EC 3.4.19.12) (EC 3.4.22.69) (PL1-PRO/PL2-PRO) (PL1/PL2) (Papain-like proteinases 1/2) (p210); Non-structural protein 4 (nsp4) (Peptide HD2) (p44); 3C-like proteinase (3CL-PRO) (3CLp) (EC 3.4.22.-) (M-PRO) (nsp5) (p27); N…	1a	Bovine coronavirus (strain 98TXSF-110-ENT) (BCoV-ENT) (BCV)	4383	Viruses, Riboviria, Orthornavirae, Pisuviricota, Pisoniviricetes, Nidovirales, Cornidovirineae, Coronaviridae, Orthocoronavirinae, Betacoronavirus, Embecovirus, Betacoronavirus 1, Bovine coronavirus, Bovine coronavirus (strain 98TXSF-110-ENT) (BCoV-ENT) (BCV)	cysteine-type endopeptidase activity [GO:0004197]; RNA-directed 5'-3' RNA polymerase activity [GO:0003968]; single-stranded RNA binding [GO:0003727]; thiol-dependent deubiquitinase [GO:0004843]; zinc ion binding [GO:0008270]
P0C6U5	R1A_CVHN5	Replicase polyprotein 1a (pp1a) (ORF1a polyprotein) [Cleaved into: Non-structural protein 1 (nsp1) (p28); Non-structural protein 2 (nsp2) (p65); Non-structural protein 3 (nsp3) (EC 3.4.19.12) (EC 3.4.22.69) (PL1-PRO/PL2-PRO) (PL1/PL2) (Papain-like proteinases 1/2) (p210); Non-structural protein 4 (nsp4) (Peptide HD2) (p44); 3C-like proteinase (3CL-PRO) (3CLp) (EC 3.4.22.-) (M-PRO) (nsp5) (p27); N…	1a	Human coronavirus HKU1 (isolate N5) (HCoV-HKU1)	4421	Viruses, Riboviria, Orthornavirae, Pisuviricota, Pisoniviricetes, Nidovirales, Cornidovirineae, Coronaviridae, Orthocoronavirinae, Betacoronavirus, Embecovirus, Human coronavirus HKU1 (HCoV-HKU1), Human coronavirus HKU1 (isolate N5) (HCoV-HKU1)	cysteine-type endopeptidase activity [GO:0004197]; RNA-directed 5'-3' RNA polymerase activity [GO:0003968]; single-stranded RNA binding [GO:0003727]; thiol-dependent deubiquitinase [GO:0004843]; zinc ion binding [GO:0008270]
P0C6U4	R1A_CVHN2	Replicase polyprotein 1a (pp1a) (ORF1a polyprotein) [Cleaved into: Non-structural protein 1 (nsp1) (p28); Non-structural protein 2 (nsp2) (p65); Non-structural protein 3 (nsp3) (EC 3.4.19.12) (EC 3.4.22.69) (PL1-PRO/PL2-PRO) (PL1/PL2) (Papain-like proteinases 1/2) (p210); Non-structural protein 4 (nsp4) (Peptide HD2) (p44); 3C-like proteinase (3CL-PRO) (3CLp) (EC 3.4.22.-) (M-PRO) (nsp5) (p27); N…	1a	Human coronavirus HKU1 (isolate N2) (HCoV-HKU1)	4441	Viruses, Riboviria, Orthornavirae, Pisuviricota, Pisoniviricetes, Nidovirales, Cornidovirineae, Coronaviridae, Orthocoronavirinae, Betacoronavirus, Embecovirus, Human coronavirus HKU1 (HCoV-HKU1), Human coronavirus HKU1 (isolate N2) (HCoV-HKU1)	cysteine-type endopeptidase activity [GO:0004197]; RNA-directed 5'-3' RNA polymerase activity [GO:0003968]; single-stranded RNA binding [GO:0003727]; thiol-dependent deubiquitinase [GO:0004843]; zinc ion binding [GO:0008270]
P0C6U9	R1A_CVM2	Replicase polyprotein 1a (pp1a) (ORF1a polyprotein) [Cleaved into: Non-structural protein 1 (nsp1) (p28); Non-structural protein 2 (nsp2) (p65); Non-structural protein 3 (nsp3) (EC 3.4.19.12) (EC 3.4.22.69) (PL1-PRO/PL2-PRO) (PL1/PL2) (Papain-like proteinases 1/2) (p210); Non-structural protein 4 (nsp4) (Peptide HD2) (p44); 3C-like proteinase (3CL-PRO) (3CLp) (EC 3.4.22.-) (M-PRO) (nsp5) (p27); N…	1a	Murine coronavirus (strain 2) (MHV-2) (Murine hepatitis virus)	4416	Viruses, Riboviria, Orthornavirae, Pisuviricota, Pisoniviricetes, Nidovirales, Cornidovirineae, Coronaviridae, Orthocoronavirinae, Betacoronavirus, Embecovirus, Murine coronavirus, Murine hepatitis virus, Murine coronavirus (strain 2) (MHV-2) (Murine hepatitis virus)	cysteine-type endopeptidase activity [GO:0004197]; RNA-directed 5'-3' RNA polymerase activity [GO:0003968]; single-stranded RNA binding [GO:0003727]; thiol-dependent deubiquitinase [GO:0004843]; zinc ion binding [GO:0008270]
P0C6U1	R1A_CVBQ	Replicase polyprotein 1a (pp1a) (ORF1a polyprotein) [Cleaved into: Non-structural protein 1 (nsp1) (p28); Non-structural protein 2 (nsp2) (p65); Non-structural protein 3 (nsp3) (EC 3.4.19.12) (EC 3.4.22.69) (PL1-PRO/PL2-PRO) (PL1/PL2) (Papain-like proteinases 1/2) (p210); Non-structural protein 4 (nsp4) (Peptide HD2) (p44); 3C-like proteinase (3CL-PRO) (3CLp) (EC 3.4.22.-) (M-PRO) (nsp5) (p27); N…	1a	Bovine coronavirus (strain Quebec) (BCoV) (BCV)	4383	Viruses, Riboviria, Orthornavirae, Pisuviricota, Pisoniviricetes, Nidovirales, Cornidovirineae, Coronaviridae, Orthocoronavirinae, Betacoronavirus, Embecovirus, Betacoronavirus 1, Bovine coronavirus, Bovine coronavirus (strain Quebec) (BCoV) (BCV)	cysteine-type endopeptidase activity [GO:0004197]; RNA-directed 5'-3' RNA polymerase activity [GO:0003968]; single-stranded RNA binding [GO:0003727]; thiol-dependent deubiquitinase [GO:0004843]; zinc ion binding [GO:0008270]
P0C6U3	R1A_CVHN1	Replicase polyprotein 1a (pp1a) (ORF1a polyprotein) [Cleaved into: Non-structural protein 1 (nsp1) (p28); Non-structural protein 2 (nsp2) (p65); Non-structural protein 3 (nsp3) (EC 3.4.19.12) (EC 3.4.22.69) (PL1-PRO/PL2-PRO) (PL1/PL2) (Papain-like proteinases 1/2) (p210); Non-structural protein 4 (nsp4) (Peptide HD2) (p44); 3C-like proteinase (3CL-PRO) (3CLp) (EC 3.4.22.-) (M-PRO) (nsp5) (p27); N…	1a	Human coronavirus HKU1 (isolate N1) (HCoV-HKU1)	4471	Viruses, Riboviria, Orthornavirae, Pisuviricota, Pisoniviricetes, Nidovirales, Cornidovirineae, Coronaviridae, Orthocoronavirinae, Betacoronavirus, Embecovirus, Human coronavirus HKU1 (HCoV-HKU1), Human coronavirus HKU1 (isolate N1) (HCoV-HKU1)	cysteine-type endopeptidase activity [GO:0004197]; RNA-directed 5'-3' RNA polymerase activity [GO:0003968]; single-stranded RNA binding [GO:0003727]; thiol-dependent deubiquitinase [GO:0004843]; zinc ion binding [GO:0008270]
P0C6T9	R1A_CVBLU	Replicase polyprotein 1a (pp1a) (ORF1a polyprotein) [Cleaved into: Non-structural protein 1 (nsp1) (p28); Non-structural protein 2 (nsp2) (p65); Non-structural protein 3 (nsp3) (EC 3.4.19.12) (EC 3.4.22.69) (PL1-PRO/PL2-PRO) (PL1/PL2) (Papain-like proteinases 1/2) (p210); Non-structural protein 4 (nsp4) (Peptide HD2) (p44); 3C-like proteinase (3CL-PRO) (3CLp) (EC 3.4.22.-) (M-PRO) (nsp5) (p27); N…	1a	Bovine coronavirus (strain 98TXSF-110-LUN) (BCoV-LUN) (BCV)	4383	Viruses, Riboviria, Orthornavirae, Pisuviricota, Pisoniviricetes, Nidovirales, Cornidovirineae, Coronaviridae, Orthocoronavirinae, Betacoronavirus, Embecovirus, Betacoronavirus 1, Bovine coronavirus, Bovine coronavirus (strain 98TXSF-110-LUN) (BCoV-LUN) (BCV)	cysteine-type endopeptidase activity [GO:0004197]; RNA-directed 5'-3' RNA polymerase activity [GO:0003968]; single-stranded RNA binding [GO:0003727]; thiol-dependent deubiquitinase [GO:0004843]; zinc ion binding [GO:0008270]
Q8B912	RPOA_PRRSB	Replicase polyprotein 1ab (ORF1ab polyprotein) [Cleaved into: Nsp1 (EC 3.4.22.-); Nsp1-alpha papain-like cysteine proteinase (EC 3.4.22.-) (PCP1-alpha); Nsp1-beta papain-like cysteine proteinase (EC 3.4.22.-) (PCP1-beta); Nsp2 cysteine proteinase (EC 3.4.19.12) (EC 3.4.22.-) (CP2) (CP); Non-structural protein 3 (Nsp3); 3C-like serine proteinase (3CLSP) (EC 3.4.21.-) (Nsp4); Non-structural protein…	rep 1a-1b	Porcine reproductive and respiratory syndrome virus (strain HB-1) (PRRSV)	3961	Viruses, Riboviria, Orthornavirae, Pisuviricota, Pisoniviricetes, Nidovirales, Arnidovirineae, Arteriviridae, unclassified Arteriviridae, Porcine reproductive and respiratory syndrome virus (PRRSV), Porcine reproductive and respiratory syndrome virus (strain HB-1) (PRRSV)	ATP binding [GO:0005524]; cysteine-type endopeptidase activity [GO:0004197]; DNA helicase activity [GO:0003678]; RNA binding [GO:0003723]; RNA-directed 5'-3' RNA polymerase activity [GO:0003968]; RNA helicase activity [GO:0003724]; serine-type endopeptidase activity [GO:0004252]; thiol-dependent deubiquitinase [GO:0004843]; zinc ion binding [GO:0008270]
Q9YN02	RPOA_PRRS1	Replicase polyprotein 1ab (ORF1ab polyprotein) [Cleaved into: Nsp1 (EC 3.4.22.-); Nsp1-alpha papain-like cysteine proteinase (EC 3.4.22.-) (PCP1-alpha); Nsp1-beta papain-like cysteine proteinase (EC 3.4.22.-) (PCP1-beta); Nsp2 cysteine proteinase (EC 3.4.19.12) (EC 3.4.22.-) (CP2) (CP); Non-structural protein 3 (Nsp3); 3C-like serine proteinase (3CLSP) (EC 3.4.21.-) (Nsp4); Non-structural protein…	rep 1a-1b	Porcine reproductive and respiratory syndrome virus (strain 16244B) (PRRSV)	3961	Viruses, Riboviria, Orthornavirae, Pisuviricota, Pisoniviricetes, Nidovirales, Arnidovirineae, Arteriviridae, unclassified Arteriviridae, Porcine reproductive and respiratory syndrome virus (PRRSV), Porcine reproductive and respiratory syndrome virus (strain 16244B) (PRRSV)	ATP binding [GO:0005524]; cysteine-type endopeptidase activity [GO:0004197]; DNA helicase activity [GO:0003678]; RNA binding [GO:0003723]; RNA-directed 5'-3' RNA polymerase activity [GO:0003968]; RNA helicase activity [GO:0003724]; serine-type endopeptidase activity [GO:0004252]; thiol-dependent deubiquitinase [GO:0004843]; zinc ion binding [GO:0008270]
Q9WJB2	RPOA_PRRSR	Replicase polyprotein 1ab (ORF1ab polyprotein) [Cleaved into: Nsp1 (EC 3.4.22.-); Nsp1-alpha papain-like cysteine proteinase (EC 3.4.22.-) (PCP1-alpha); Nsp1-beta papain-like cysteine proteinase (EC 3.4.22.-) (PCP1-beta); Nsp2 cysteine proteinase (EC 3.4.19.12) (EC 3.4.22.-) (CP2) (CP); Non-structural protein 3 (Nsp3); Serine protease nsp4 (3CLSP) (EC 3.4.21.-) (3C-like serine proteinase) (Nsp4);…	rep 1a-1b	Porcine reproductive and respiratory syndrome virus (strain VR-2332) (PRRSV)	3960	Viruses, Riboviria, Orthornavirae, Pisuviricota, Pisoniviricetes, Nidovirales, Arnidovirineae, Arteriviridae, unclassified Arteriviridae, Porcine reproductive and respiratory syndrome virus (PRRSV), Porcine reproductive and respiratory syndrome virus (strain VR-2332) (PRRSV)	ATP binding [GO:0005524]; cysteine-type endopeptidase activity [GO:0004197]; DNA helicase activity [GO:0003678]; RNA binding [GO:0003723]; RNA-directed 5'-3' RNA polymerase activity [GO:0003968]; RNA helicase activity [GO:0003724]; serine-type endopeptidase activity [GO:0004252]; thiol-dependent deubiquitinase [GO:0004843]; zinc ion binding [GO:0008270]
Q04561	RPOA_PRRSL	Replicase polyprotein 1ab (ORF1ab polyprotein) [Cleaved into: Nsp1 (EC 3.4.22.-); Nsp1-alpha papain-like cysteine proteinase (EC 3.4.22.-) (PCP1-alpha); Nsp1-beta papain-like cysteine proteinase (EC 3.4.22.-) (PCP1-beta); Nsp2 cysteine proteinase (EC 3.4.19.12) (EC 3.4.22.-) (CP2) (CP); Non-structural protein 3 (Nsp3); Serine protease nsp4 (3CLSP) (EC 3.4.21.-) (3C-like serine proteinase) (Nsp4);…	rep 1a-1b	Porcine reproductive and respiratory syndrome virus (strain Lelystad) (PRRSV)	3855	Viruses, Riboviria, Orthornavirae, Pisuviricota, Pisoniviricetes, Nidovirales, Arnidovirineae, Arteriviridae, Variarterivirinae, Betaarterivirus, Eurpobartevirus, Betaarterivirus suid 1, Porcine reproductive and respiratory syndrome virus 1, Porcine reproductive and respiratory syndrome virus (strain Lelystad) (PRRSV)	ATP binding [GO:0005524]; cysteine-type endopeptidase activity [GO:0004197]; DNA helicase activity [GO:0003678]; endoribonuclease activity [GO:0004521]; RNA binding [GO:0003723]; RNA-directed 5'-3' RNA polymerase activity [GO:0003968]; RNA helicase activity [GO:0003724]; serine-type endopeptidase activity [GO:0004252]; thiol-dependent deubiquitinase [GO:0004843]; zinc ion binding [GO:0008270]
A0MD28	RPOA_PRRSS	Replicase polyprotein 1ab (ORF1ab polyprotein) [Cleaved into: Nsp1 (EC 3.4.22.-); Nsp1-alpha papain-like cysteine proteinase (EC 3.4.22.-) (PCP1-alpha); Nsp1-beta papain-like cysteine proteinase (EC 3.4.22.-) (PCP1-beta); Nsp2 cysteine proteinase (EC 3.4.19.12) (EC 3.4.22.-) (CP2) (CP); Non-structural protein 3 (Nsp3); Serine protease nsp4 (3CLSP) (EC 3.4.21.-) (3C-like serine proteinase) (Nsp4);…		Porcine reproductive and respiratory syndrome virus (isolate Pig/United States/SD 01-08/2001) (PRRSV)	3838	Viruses, Riboviria, Orthornavirae, Pisuviricota, Pisoniviricetes, Nidovirales, Arnidovirineae, Arteriviridae, unclassified Arteriviridae, Porcine reproductive and respiratory syndrome virus (PRRSV), Porcine reproductive and respiratory syndrome virus (isolate Pig/United States/SD 01-08/2001) (PRRSV)	ATP binding [GO:0005524]; cysteine-type endopeptidase activity [GO:0004197]; DNA helicase activity [GO:0003678]; RNA binding [GO:0003723]; RNA-directed 5'-3' RNA polymerase activity [GO:0003968]; RNA helicase activity [GO:0003724]; serine-type endopeptidase activity [GO:0004252]; thiol-dependent deubiquitinase [GO:0004843]; zinc ion binding [GO:0008270]
P19811	RPOA_EAVBU	Replicase polyprotein 1ab (ORF1ab polyprotein) [Cleaved into: Nsp1 papain-like cysteine proteinase (PCP) (EC 3.4.22.-); Nsp2 cysteine proteinase (EC 3.4.19.12) (EC 3.4.22.-) (CP2) (CP); Non-structural protein 3 (Nsp3); 3C-like serine proteinase (3CLSP) (EC 3.4.21.-) (Nsp4); Non-structural protein 5-6-7 (Nsp5-6-7); Non-structural protein 5 (Nsp5); Non-structural protein 6 (Nsp6); Non-structural pr…	rep 1a-1b	Equine arteritis virus (strain Bucyrus) (EAV)	3175	Viruses, Riboviria, Orthornavirae, Pisuviricota, Pisoniviricetes, Nidovirales, Arnidovirineae, Arteriviridae, Equarterivirinae, Alphaarterivirus, Alphaarterivirus equid, Equine arteritis virus (EAV), Equine arteritis virus (strain Bucyrus) (EAV)	ATP binding [GO:0005524]; cysteine-type endopeptidase activity [GO:0004197]; DNA helicase activity [GO:0003678]; hydrolase activity, acting on acid anhydrides [GO:0016817]; RNA binding [GO:0003723]; RNA-directed 5'-3' RNA polymerase activity [GO:0003968]; RNA helicase activity [GO:0003724]; serine-type endopeptidase activity [GO:0004252]; serine-type exopeptidase activity [GO:0070008]; thiol-depe…
Q06502	RPOA_LDVC	Replicase polyprotein 1ab (ORF1ab polyprotein) [Cleaved into: Nsp1-alpha papain-like cysteine proteinase (EC 3.4.22.-) (PCP1-alpha); Nsp1-beta papain-like cysteine proteinase (EC 3.4.22.-) (PCP1-beta); Nsp2 cysteine proteinase (EC 3.4.22.-) (CP2) (CP); Non-structural protein 3 (Nsp3); 3C-like serine proteinase (3CLSP) (EC 3.4.21.-) (Nsp4); Non-structural protein 5-6-7 (Nsp5-6-7); Non-structural p…	rep 1a-1b	Lactate dehydrogenase elevating virus (strain C) (LDV)	3637	Viruses, Riboviria, Orthornavirae, Pisuviricota, Pisoniviricetes, Nidovirales, Arnidovirineae, Arteriviridae, Variarterivirinae, Gammaarterivirus, Gammaarterivirus lacdeh, Lactate dehydrogenase-elevating virus (LDV), Lactate dehydrogenase elevating virus (strain C) (LDV)	ATP binding [GO:0005524]; cysteine-type endopeptidase activity [GO:0004197]; DNA helicase activity [GO:0003678]; hydrolase activity, acting on acid anhydrides [GO:0016817]; RNA binding [GO:0003723]; RNA-directed 5'-3' RNA polymerase activity [GO:0003968]; RNA helicase activity [GO:0003724]; serine-type endopeptidase activity [GO:0004252]; serine-type exopeptidase activity [GO:0070008]; zinc ion b…
Q83017	RPOA_LDVP	Replicase polyprotein 1ab (ORF1ab polyprotein) [Cleaved into: Nsp1-alpha papain-like cysteine proteinase (EC 3.4.22.-) (PCP1-alpha); Nsp1-beta papain-like cysteine proteinase (EC 3.4.22.-) (PCP1-beta); Nsp2 cysteine proteinase (EC 3.4.22.-) (CP2) (CP); Non-structural protein 3 (Nsp3); 3C-like serine proteinase (3CLSP) (EC 3.4.21.-) (Nsp4); Non-structural protein 5-6-7 (Nsp5-6-7); Non-structural p…	rep 1a-1b	Lactate dehydrogenase elevating virus (strain Plagemann) (LDV)	3616	Viruses, Riboviria, Orthornavirae, Pisuviricota, Pisoniviricetes, Nidovirales, Arnidovirineae, Arteriviridae, Variarterivirinae, Gammaarterivirus, Gammaarterivirus lacdeh, Lactate dehydrogenase-elevating virus (LDV), Lactate dehydrogenase elevating virus (strain Plagemann) (LDV)	ATP binding [GO:0005524]; cysteine-type endopeptidase activity [GO:0004197]; DNA helicase activity [GO:0003678]; hydrolase activity, acting on acid anhydrides [GO:0016817]; RNA binding [GO:0003723]; RNA-directed 5'-3' RNA polymerase activity [GO:0003968]; RNA helicase activity [GO:0003724]; serine-type endopeptidase activity [GO:0004252]; serine-type exopeptidase activity [GO:0070008]; zinc ion b…
Q68772	RPOA_SHFV	Replicase polyprotein 1ab (ORF1ab polyprotein) [Cleaved into: Nsp1-alpha papain-like cysteine proteinase (EC 3.4.22.-) (PCP1-alpha); Nsp1-beta papain-like cysteine proteinase (EC 3.4.22.-) (PCP1-beta); Nsp2 cysteine proteinase (EC 3.4.22.-) (CP2) (CP); Non-structural protein 3 (Nsp3); 3C-like serine proteinase (3CLSP) (EC 3.4.21.-) (Nsp4); Non-structural protein 5-6-7 (Nsp5-6-7); Non-structural p…	rep 1a-1b	Simian hemorrhagic fever virus (SHFV)	3595	Viruses, Riboviria, Orthornavirae, Pisuviricota, Pisoniviricetes, Nidovirales, Arnidovirineae, Arteriviridae, Simarterivirinae, Deltaarterivirus, Hedartevirus, Deltaarterivirus hemfev, Simian hemorrhagic fever virus (SHFV)	ATP binding [GO:0005524]; cysteine-type endopeptidase activity [GO:0004197]; DNA helicase activity [GO:0003678]; RNA binding [GO:0003723]; RNA-directed 5'-3' RNA polymerase activity [GO:0003968]; RNA helicase activity [GO:0003724]; serine-type endopeptidase activity [GO:0004252]; zinc ion binding [GO:0008270]
P0DTD1	R1AB_SARS2	Replicase polyprotein 1ab (pp1ab) (ORF1ab polyprotein) [Cleaved into: Host translation inhibitor nsp1 (Leader protein) (Non-structural protein 1) (nsp1); Non-structural protein 2 (nsp2) (p65 homolog); Non-structural protein 3 (nsp3) (EC 3.4.19.12) (EC 3.4.22.-) (PL2-PRO) (Papain-like protease) (Papain-like proteinase) (PL-PRO); Non-structural protein 4 (nsp4); 3C-like proteinase (3CL-PRO) (3CLp) …	rep 1a-1b	Severe acute respiratory syndrome coronavirus 2 (2019-nCoV) (SARS-CoV-2)	7096	Viruses, Riboviria, Orthornavirae, Pisuviricota, Pisoniviricetes, Nidovirales, Cornidovirineae, Coronaviridae, Orthocoronavirinae, Betacoronavirus, Sarbecovirus, Severe acute respiratory syndrome coronavirus (SARS-CoV), Severe acute respiratory syndrome coronavirus 2 (2019-nCoV) (SARS-CoV-2)	3'-5'-exoribonuclease activity [GO:0000175]; ATP binding [GO:0005524]; cysteine-type endopeptidase activity [GO:0004197]; cysteine-type peptidase activity [GO:0008234]; DNA helicase activity [GO:0003678]; endonuclease activity [GO:0004519]; exoribonuclease activity [GO:0004532]; G-quadruplex RNA binding [GO:0002151]; helicase activity [GO:0004386]; identical protein binding [GO:0042802]; ISG15-sp…
P0C6X7	R1AB_SARS	Replicase polyprotein 1ab (pp1ab) (ORF1ab polyprotein) [Cleaved into: Host translation inhibitor nsp1 (Leader protein) (Non-structural protein 1) (nsp1); Non-structural protein 2 (nsp2) (p65 homolog); Non-structural protein 3 (nsp3) (EC 3.4.19.12) (EC 3.4.22.69) (PL2-PRO) (Papain-like proteinase) (PL-PRO); Non-structural protein 4 (nsp4); 3C-like proteinase (3CL-PRO) (3CLp) (EC 3.4.22.-) (Main pr…	rep 1a-1b	Severe acute respiratory syndrome coronavirus (SARS-CoV)	7073	Viruses, Riboviria, Orthornavirae, Pisuviricota, Pisoniviricetes, Nidovirales, Cornidovirineae, Coronaviridae, Orthocoronavirinae, Betacoronavirus, Sarbecovirus, Severe acute respiratory syndrome coronavirus (SARS-CoV)	3'-5'-exoribonuclease activity [GO:0000175]; ATP binding [GO:0005524]; cysteine-type endopeptidase activity [GO:0004197]; DNA helicase activity [GO:0003678]; double-stranded RNA binding [GO:0003725]; endonuclease activity [GO:0004519]; G-quadruplex RNA binding [GO:0002151]; helicase activity [GO:0004386]; identical protein binding [GO:0042802]; ISG15-specific protease activity [GO:0019785]; Lys48…
P0C6W6	R1AB_BCRP3	Replicase polyprotein 1ab (pp1ab) (ORF1ab polyprotein) [Cleaved into: Host translation inhibitor nsp1 (nsp1) (Leader protein); Non-structural protein 2 (nsp2) (p65 homolog); Papain-like proteinase (PL-PRO) (EC 3.4.19.12) (EC 3.4.22.69) (Non-structural protein 3) (nsp3); Non-structural protein 4 (nsp4); 3C-like proteinase (3CL-PRO) (3CLp) (EC 3.4.22.-) (nsp5); Non-structural protein 6 (nsp6); Non-…	rep 1a-1b	Bat coronavirus Rp3/2004 (BtCoV/Rp3/2004) (SARS-like coronavirus Rp3)	7071	Viruses, Riboviria, Orthornavirae, Pisuviricota, Pisoniviricetes, Nidovirales, Cornidovirineae, Coronaviridae, Orthocoronavirinae, Betacoronavirus, Sarbecovirus, Severe acute respiratory syndrome coronavirus (SARS-CoV), Bat coronavirus Rp3/2004 (BtCoV/Rp3/2004) (SARS-like coronavirus Rp3)	ATP binding [GO:0005524]; cysteine-type endopeptidase activity [GO:0004197]; DNA helicase activity [GO:0003678]; endonuclease activity [GO:0004519]; exoribonuclease activity [GO:0004532]; G-quadruplex RNA binding [GO:0002151]; methyltransferase activity [GO:0008168]; RNA-directed 5'-3' RNA polymerase activity [GO:0003968]; RNA helicase activity [GO:0003724]; single-stranded RNA binding [GO:000372…
P0C6W3	R1AB_BCHK4	Replicase polyprotein 1ab (pp1ab) (ORF1ab polyprotein) [Cleaved into: Host translation inhibitor nsp1 (nsp1) (Leader protein); Non-structural protein 2 (nsp2) (p65 homolog); Papain-like proteinase (PL-PRO) (EC 3.4.19.12) (EC 3.4.22.69) (Non-structural protein 3) (nsp3); Non-structural protein 4 (nsp4); 3C-like proteinase (3CL-PRO) (3CLp) (EC 3.4.22.-) (nsp5); Non-structural protein 6 (nsp6); Non-…	rep 1a-1b	Bat coronavirus HKU4 (BtCoV) (BtCoV/HKU4/2004)	7119	Viruses, Riboviria, Orthornavirae, Pisuviricota, Pisoniviricetes, Nidovirales, Cornidovirineae, Coronaviridae, Orthocoronavirinae, Betacoronavirus, Merbecovirus, Bat coronavirus HKU4 (BtCoV) (BtCoV/HKU4/2004)	ATP binding [GO:0005524]; cysteine-type endopeptidase activity [GO:0004197]; DNA helicase activity [GO:0003678]; endonuclease activity [GO:0004519]; exoribonuclease activity [GO:0004532]; G-quadruplex RNA binding [GO:0002151]; methyltransferase activity [GO:0008168]; RNA-directed 5'-3' RNA polymerase activity [GO:0003968]; RNA helicase activity [GO:0003724]; single-stranded RNA binding [GO:000372…
P0C6W4	R1AB_BCHK5	Replicase polyprotein 1ab (pp1ab) (ORF1ab polyprotein) [Cleaved into: Host translation inhibitor nsp1 (nsp1) (Leader protein); Non-structural protein 2 (nsp2) (p65 homolog); Papain-like proteinase (PL-PRO) (EC 3.4.19.12) (EC 3.4.22.69) (Non-structural protein 3) (nsp3); Non-structural protein 4 (nsp4); 3C-like proteinase (3CL-PRO) (3CLp) (EC 3.4.22.-) (nsp5); Non-structural protein 6 (nsp6); Non-…	rep 1a-1b	Bat coronavirus HKU5 (BtCoV) (BtCoV/HKU5/2004)	7182	Viruses, Riboviria, Orthornavirae, Pisuviricota, Pisoniviricetes, Nidovirales, Cornidovirineae, Coronaviridae, Orthocoronavirinae, Betacoronavirus, Merbecovirus, Bat coronavirus HKU5 (BtCoV) (BtCoV/HKU5/2004)	ATP binding [GO:0005524]; cysteine-type endopeptidase activity [GO:0004197]; DNA helicase activity [GO:0003678]; endonuclease activity [GO:0004519]; exoribonuclease activity [GO:0004532]; G-quadruplex RNA binding [GO:0002151]; methyltransferase activity [GO:0008168]; RNA-directed 5'-3' RNA polymerase activity [GO:0003968]; RNA helicase activity [GO:0003724]; single-stranded RNA binding [GO:000372…
P0C6W5	R1AB_BCHK9	Replicase polyprotein 1ab (pp1ab) (ORF1ab polyprotein) [Cleaved into: Host translation inhibitor nsp1 (nsp1) (Leader protein); Non-structural protein 2 (nsp2) (p65 homolog); Papain-like proteinase (PL-PRO) (EC 3.4.19.12) (EC 3.4.22.69) (Non-structural protein 3) (nsp3); Non-structural protein 4 (nsp4); 3C-like proteinase (3CL-PRO) (3CLp) (EC 3.4.22.-) (nsp5); Non-structural protein 6 (nsp6); Non-…	rep 1a-1b	Bat coronavirus HKU9 (BtCoV) (BtCoV/HKU9)	6930	Viruses, Riboviria, Orthornavirae, Pisuviricota, Pisoniviricetes, Nidovirales, Cornidovirineae, Coronaviridae, Orthocoronavirinae, Betacoronavirus, Nobecovirus, Bat coronavirus HKU9 (BtCoV) (BtCoV/HKU9)	ATP binding [GO:0005524]; cysteine-type endopeptidase activity [GO:0004197]; DNA helicase activity [GO:0003678]; endonuclease activity [GO:0004519]; exoribonuclease activity [GO:0004532]; G-quadruplex RNA binding [GO:0002151]; methyltransferase activity [GO:0008168]; RNA-directed 5'-3' RNA polymerase activity [GO:0003968]; RNA helicase activity [GO:0003724]; single-stranded RNA binding [GO:000372…
P0C6W2	R1AB_BCHK3	Replicase polyprotein 1ab (pp1ab) (ORF1ab polyprotein) [Cleaved into: Host translation inhibitor nsp1 (nsp1) (Leader protein); Non-structural protein 2 (nsp2) (p65 homolog); Papain-like proteinase (PL-PRO) (EC 3.4.19.12) (EC 3.4.22.69) (Non-structural protein 3) (nsp3); Non-structural protein 4 (nsp4); 3C-like proteinase (3CL-PRO) (3CLp) (EC 3.4.22.-) (nsp5); Non-structural protein 6 (nsp6); Non-…	rep 1a-1b	Bat coronavirus HKU3 (BtCoV) (SARS-like coronavirus HKU3)	7067	Viruses, Riboviria, Orthornavirae, Pisuviricota, Pisoniviricetes, Nidovirales, Cornidovirineae, Coronaviridae, Orthocoronavirinae, Betacoronavirus, Sarbecovirus, Severe acute respiratory syndrome coronavirus (SARS-CoV), Bat coronavirus HKU3 (BtCoV) (SARS-like coronavirus HKU3)	ATP binding [GO:0005524]; cysteine-type endopeptidase activity [GO:0004197]; DNA helicase activity [GO:0003678]; endonuclease activity [GO:0004519]; exoribonuclease activity [GO:0004532]; G-quadruplex RNA binding [GO:0002151]; methyltransferase activity [GO:0008168]; RNA-directed 5'-3' RNA polymerase activity [GO:0003968]; RNA helicase activity [GO:0003724]; single-stranded RNA binding [GO:000372…
K9N7C7	R1AB_MERS1	Replicase polyprotein 1ab (pp1ab) (ORF1ab polyprotein) [Cleaved into: Host translation inhibitor nsp1 (nsp1) (Leader protein); Non-structural protein 2 (nsp2) (p65 homolog); Papain-like proteinase (PL-PRO) (EC 3.4.19.12) (EC 3.4.22.69) (Non-structural protein 3) (nsp3); Non-structural protein 4 (nsp4); 3C-like proteinase (3CL-PRO) (3CLp) (EC 3.4.22.-) (nsp5); Non-structural protein 6 (nsp6); Non-…	rep 1a-1b	Middle East respiratory syndrome-related coronavirus (isolate United Kingdom/H123990006/2012) (MERS-CoV) (Betacoronavirus England 1)	7078	Viruses, Riboviria, Orthornavirae, Pisuviricota, Pisoniviricetes, Nidovirales, Cornidovirineae, Coronaviridae, Orthocoronavirinae, Betacoronavirus, Merbecovirus, Middle East respiratory syndrome-related coronavirus (MERS-CoV), Middle East respiratory syndrome-related coronavirus (isolate United Kingdom/H123990006/2012) (MERS-CoV) (Betacoronavirus England 1)	ATP binding [GO:0005524]; cysteine-type endopeptidase activity [GO:0004197]; DNA helicase activity [GO:0003678]; endonuclease activity [GO:0004519]; exoribonuclease activity [GO:0004532]; G-quadruplex RNA binding [GO:0002151]; identical protein binding [GO:0042802]; methyltransferase activity [GO:0008168]; RNA-directed 5'-3' RNA polymerase activity [GO:0003968]; RNA helicase activity [GO:0003724]…
P0C6W1	R1AB_BC133	Replicase polyprotein 1ab (pp1ab) (ORF1ab polyprotein) [Cleaved into: Host translation inhibitor nsp1 (nsp1) (Leader protein); Non-structural protein 2 (nsp2) (p65 homolog); Papain-like proteinase (PL-PRO) (EC 3.4.19.12) (EC 3.4.22.69) (Non-structural protein 3) (nsp3); Non-structural protein 4 (nsp4); 3C-like proteinase (3CL-PRO) (3CLp) (EC 3.4.22.-) (nsp5); Non-structural protein 6 (nsp6); Non-…	rep 1a-1b	Bat coronavirus 133/2005 (BtCoV) (BtCoV/133/2005)	7126	Viruses, Riboviria, Orthornavirae, Pisuviricota, Pisoniviricetes, Nidovirales, Cornidovirineae, Coronaviridae, Orthocoronavirinae, Betacoronavirus, Merbecovirus, Bat coronavirus HKU4 (BtCoV) (BtCoV/HKU4/2004), Bat coronavirus 133/2005 (BtCoV) (BtCoV/133/2005)	ATP binding [GO:0005524]; cysteine-type endopeptidase activity [GO:0004197]; DNA helicase activity [GO:0003678]; endonuclease activity [GO:0004519]; exoribonuclease activity [GO:0004532]; G-quadruplex RNA binding [GO:0002151]; methyltransferase activity [GO:0008168]; RNA-directed 5'-3' RNA polymerase activity [GO:0003968]; RNA helicase activity [GO:0003724]; single-stranded RNA binding [GO:000372…
P0C6V9	R1AB_BC279	Replicase polyprotein 1ab (pp1ab) (ORF1ab polyprotein) [Cleaved into: Host translation inhibitor nsp1 (nsp1) (Leader protein); Non-structural protein 2 (nsp2) (p65 homolog); Papain-like proteinase (PL-PRO) (EC 3.4.19.12) (EC 3.4.22.69) (Non-structural protein 3) (nsp3); Non-structural protein 4 (nsp4); 3C-like proteinase (3CL-PRO) (3CLp) (EC 3.4.22.-) (nsp5); Non-structural protein 6 (nsp6); Non-…	rep 1a-1b	Bat coronavirus 279/2005 (BtCoV) (BtCoV/279/2005)	7079	Viruses, Riboviria, Orthornavirae, Pisuviricota, Pisoniviricetes, Nidovirales, Cornidovirineae, Coronaviridae, Orthocoronavirinae, Betacoronavirus, Sarbecovirus, Severe acute respiratory syndrome coronavirus (SARS-CoV), Bat SARS CoV Rm1/2004, Bat coronavirus 279/2005 (BtCoV) (BtCoV/279/2005)	ATP binding [GO:0005524]; cysteine-type endopeptidase activity [GO:0004197]; DNA helicase activity [GO:0003678]; endonuclease activity [GO:0004519]; exoribonuclease activity [GO:0004532]; G-quadruplex RNA binding [GO:0002151]; methyltransferase activity [GO:0008168]; RNA-directed 5'-3' RNA polymerase activity [GO:0003968]; RNA helicase activity [GO:0003724]; single-stranded RNA binding [GO:000372…
P0C6Y0	R1AB_CVMJH	Replicase polyprotein 1ab (pp1ab) (ORF1ab polyprotein) [Cleaved into: Host translation inhibitor nsp1 (nsp1) (p28); Non-structural protein 2 (nsp2) (p65); Papain-like proteinase (PL-PRO) (EC 3.4.19.12) (EC 3.4.22.69) (Non-structural protein 3) (nsp3) (p210); Non-structural protein 4 (nsp4) (Peptide HD2) (p44); 3C-like proteinase (3CL-PRO) (3CLp) (EC 3.4.22.-) (M-PRO) (nsp5) (p27); Non-structural …	rep 1a-1b	Murine coronavirus (strain JHM) (MHV-JHM) (Murine hepatitis virus)	7180	Viruses, Riboviria, Orthornavirae, Pisuviricota, Pisoniviricetes, Nidovirales, Cornidovirineae, Coronaviridae, Orthocoronavirinae, Betacoronavirus, Embecovirus, Murine coronavirus, Murine hepatitis virus, Murine coronavirus (strain JHM) (MHV-JHM) (Murine hepatitis virus)	ATP binding [GO:0005524]; cysteine-type endopeptidase activity [GO:0004197]; DNA helicase activity [GO:0003678]; endonuclease activity [GO:0004519]; exoribonuclease activity [GO:0004532]; methyltransferase activity [GO:0008168]; RNA-directed 5'-3' RNA polymerase activity [GO:0003968]; RNA helicase activity [GO:0003724]; single-stranded RNA binding [GO:0003727]; thiol-dependent deubiquitinase [GO:…
P0C6X2	R1AB_CVHN1	Replicase polyprotein 1ab (pp1ab) (ORF1ab polyprotein) [Cleaved into: Host translation inhibitor nsp1 (nsp1) (p28); Non-structural protein 2 (nsp2) (p65); Papain-like proteinase (PL-PRO) (EC 3.4.19.12) (EC 3.4.22.69) (Non-structural protein 3) (nsp3) (p210); Non-structural protein 4 (nsp4) (Peptide HD2) (p44); 3C-like proteinase (3CL-PRO) (3CLp) (EC 3.4.22.-) (M-PRO) (nsp5) (p27); Non-structural …	rep 1a-1b	Human coronavirus HKU1 (isolate N1) (HCoV-HKU1)	7182	Viruses, Riboviria, Orthornavirae, Pisuviricota, Pisoniviricetes, Nidovirales, Cornidovirineae, Coronaviridae, Orthocoronavirinae, Betacoronavirus, Embecovirus, Human coronavirus HKU1 (HCoV-HKU1), Human coronavirus HKU1 (isolate N1) (HCoV-HKU1)	ATP binding [GO:0005524]; cysteine-type endopeptidase activity [GO:0004197]; DNA helicase activity [GO:0003678]; endonuclease activity [GO:0004519]; exoribonuclease activity [GO:0004532]; methyltransferase activity [GO:0008168]; RNA-directed 5'-3' RNA polymerase activity [GO:0003968]; RNA helicase activity [GO:0003724]; single-stranded RNA binding [GO:0003727]; thiol-dependent deubiquitinase [GO:…
P0C6W9	R1AB_CVBM	Replicase polyprotein 1ab (pp1ab) (ORF1ab polyprotein) [Cleaved into: Host translation inhibitor nsp1 (nsp1) (p28); Non-structural protein 2 (nsp2) (p65); Papain-like proteinase (PL-PRO) (EC 3.4.19.12) (EC 3.4.22.69) (Non-structural protein 3) (nsp3) (p210); Non-structural protein 4 (nsp4) (Peptide HD2) (p44); 3C-like proteinase (3CL-PRO) (3CLp) (EC 3.4.22.-) (M-PRO) (nsp5) (p27); Non-structural …	rep 1a-1b	Bovine coronavirus (strain Mebus) (BCoV) (BCV)	7094	Viruses, Riboviria, Orthornavirae, Pisuviricota, Pisoniviricetes, Nidovirales, Cornidovirineae, Coronaviridae, Orthocoronavirinae, Betacoronavirus, Embecovirus, Betacoronavirus 1, Bovine coronavirus, Bovine coronavirus (strain Mebus) (BCoV) (BCV)	ATP binding [GO:0005524]; cysteine-type endopeptidase activity [GO:0004197]; DNA helicase activity [GO:0003678]; endonuclease activity [GO:0004519]; exoribonuclease activity [GO:0004532]; methyltransferase activity [GO:0008168]; RNA-directed 5'-3' RNA polymerase activity [GO:0003968]; RNA helicase activity [GO:0003724]; single-stranded RNA binding [GO:0003727]; thiol-dependent deubiquitinase [GO:…
P0C6X6	R1AB_CVHOC	Replicase polyprotein 1ab (pp1ab) (ORF1ab polyprotein) [Cleaved into: Host translation inhibitor nsp1 (nsp1) (p28); Non-structural protein 2 (nsp2) (p65); Papain-like proteinase (PL-PRO) (EC 3.4.19.12) (EC 3.4.22.69) (Non-structural protein 3) (nsp3) (p210); Non-structural protein 4 (nsp4) (Peptide HD2) (p44); 3C-like proteinase (3CL-PRO) (3CLp) (EC 3.4.22.-) (M-PRO) (nsp5) (p27); Non-structural …	rep 1a-1b	Human coronavirus OC43 (HCoV-OC43)	7095	Viruses, Riboviria, Orthornavirae, Pisuviricota, Pisoniviricetes, Nidovirales, Cornidovirineae, Coronaviridae, Orthocoronavirinae, Betacoronavirus, Embecovirus, Betacoronavirus 1, Human coronavirus OC43 (HCoV-OC43)	ATP binding [GO:0005524]; cysteine-type endopeptidase activity [GO:0004197]; DNA helicase activity [GO:0003678]; endonuclease activity [GO:0004519]; exoribonuclease activity [GO:0004532]; methyltransferase activity [GO:0008168]; RNA-directed 5'-3' RNA polymerase activity [GO:0003968]; RNA helicase activity [GO:0003724]; single-stranded RNA binding [GO:0003727]; thiol-dependent deubiquitinase [GO:…
P0C6X8	R1AB_CVM2	Replicase polyprotein 1ab (pp1ab) (ORF1ab polyprotein) [Cleaved into: Host translation inhibitor nsp1 (nsp1) (p28); Non-structural protein 2 (nsp2) (p65); Papain-like proteinase (PL-PRO) (EC 3.4.19.12) (EC 3.4.22.69) (Non-structural protein 3) (nsp3) (p210); Non-structural protein 4 (nsp4) (Peptide HD2) (p44); 3C-like proteinase (3CL-PRO) (3CLp) (EC 3.4.22.-) (M-PRO) (nsp5) (p27); Non-structural …	rep 1a-1b	Murine coronavirus (strain 2) (MHV-2) (Murine hepatitis virus)	7124	Viruses, Riboviria, Orthornavirae, Pisuviricota, Pisoniviricetes, Nidovirales, Cornidovirineae, Coronaviridae, Orthocoronavirinae, Betacoronavirus, Embecovirus, Murine coronavirus, Murine hepatitis virus, Murine coronavirus (strain 2) (MHV-2) (Murine hepatitis virus)	ATP binding [GO:0005524]; cysteine-type endopeptidase activity [GO:0004197]; DNA helicase activity [GO:0003678]; endonuclease activity [GO:0004519]; exoribonuclease activity [GO:0004532]; methyltransferase activity [GO:0008168]; RNA-directed 5'-3' RNA polymerase activity [GO:0003968]; RNA helicase activity [GO:0003724]; single-stranded RNA binding [GO:0003727]; thiol-dependent deubiquitinase [GO:…
P0C6X9	R1AB_CVMA5	Replicase polyprotein 1ab (pp1ab) (ORF1ab polyprotein) [Cleaved into: Host translation inhibitor nsp1 (nsp1) (p28); Non-structural protein 2 (nsp2) (p65); Papain-like proteinase (PL-PRO) (EC 3.4.19.12) (EC 3.4.22.69) (Non-structural protein 3) (nsp3) (p210); Non-structural protein 4 (nsp4) (Peptide HD2) (p44); 3C-like proteinase (3CL-PRO) (3CLp) (EC 3.4.22.-) (M-PRO) (nsp5) (p27); Non-structural …	rep 1a-1b	Murine coronavirus (strain A59) (MHV-A59) (Murine hepatitis virus)	7176	Viruses, Riboviria, Orthornavirae, Pisuviricota, Pisoniviricetes, Nidovirales, Cornidovirineae, Coronaviridae, Orthocoronavirinae, Betacoronavirus, Embecovirus, Murine coronavirus, Murine hepatitis virus, Murine coronavirus (strain A59) (MHV-A59) (Murine hepatitis virus)	ATP binding [GO:0005524]; cysteine-type endopeptidase activity [GO:0004197]; DNA helicase activity [GO:0003678]; endonuclease activity [GO:0004519]; exoribonuclease activity [GO:0004532]; methyltransferase activity [GO:0008168]; RNA-directed 5'-3' RNA polymerase activity [GO:0003968]; RNA helicase activity [GO:0003724]; single-stranded RNA binding [GO:0003727]; thiol-dependent deubiquitinase [GO:…
P0C6W8	R1AB_CVBLU	Replicase polyprotein 1ab (pp1ab) (ORF1ab polyprotein) [Cleaved into: Host translation inhibitor nsp1 (nsp1) (p28); Non-structural protein 2 (nsp2) (p65); Papain-like proteinase (PL-PRO) (EC 3.4.19.12) (EC 3.4.22.69) (Non-structural protein 3) (nsp3) (p210); Non-structural protein 4 (nsp4) (Peptide HD2) (p44); 3C-like proteinase (3CL-PRO) (3CLp) (EC 3.4.22.-) (M-PRO) (nsp5) (p27); Non-structural …	rep 1a-1b	Bovine coronavirus (strain 98TXSF-110-LUN) (BCoV-LUN) (BCV)	7094	Viruses, Riboviria, Orthornavirae, Pisuviricota, Pisoniviricetes, Nidovirales, Cornidovirineae, Coronaviridae, Orthocoronavirinae, Betacoronavirus, Embecovirus, Betacoronavirus 1, Bovine coronavirus, Bovine coronavirus (strain 98TXSF-110-LUN) (BCoV-LUN) (BCV)	ATP binding [GO:0005524]; cysteine-type endopeptidase activity [GO:0004197]; DNA helicase activity [GO:0003678]; endonuclease activity [GO:0004519]; exoribonuclease activity [GO:0004532]; methyltransferase activity [GO:0008168]; RNA-directed 5'-3' RNA polymerase activity [GO:0003968]; RNA helicase activity [GO:0003724]; single-stranded RNA binding [GO:0003727]; thiol-dependent deubiquitinase [GO:…
P0C6X4	R1AB_CVHN5	Replicase polyprotein 1ab (pp1ab) (ORF1ab polyprotein) [Cleaved into: Host translation inhibitor nsp1 (nsp1) (p28); Non-structural protein 2 (nsp2) (p65); Papain-like proteinase (PL-PRO) (EC 3.4.19.12) (EC 3.4.22.69) (Non-structural protein 3) (nsp3) (p210); Non-structural protein 4 (nsp4) (Peptide HD2) (p44); 3C-like proteinase (3CL-PRO) (3CLp) (EC 3.4.22.-) (M-PRO) (nsp5) (p27); Non-structural …	rep 1a-1b	Human coronavirus HKU1 (isolate N5) (HCoV-HKU1)	7132	Viruses, Riboviria, Orthornavirae, Pisuviricota, Pisoniviricetes, Nidovirales, Cornidovirineae, Coronaviridae, Orthocoronavirinae, Betacoronavirus, Embecovirus, Human coronavirus HKU1 (HCoV-HKU1), Human coronavirus HKU1 (isolate N5) (HCoV-HKU1)	ATP binding [GO:0005524]; cysteine-type endopeptidase activity [GO:0004197]; DNA helicase activity [GO:0003678]; endonuclease activity [GO:0004519]; exoribonuclease activity [GO:0004532]; methyltransferase activity [GO:0008168]; RNA-directed 5'-3' RNA polymerase activity [GO:0003968]; RNA helicase activity [GO:0003724]; single-stranded RNA binding [GO:0003727]; thiol-dependent deubiquitinase [GO:…
P0C6W7	R1AB_CVBEN	Replicase polyprotein 1ab (pp1ab) (ORF1ab polyprotein) [Cleaved into: Host translation inhibitor nsp1 (nsp1) (p28); Non-structural protein 2 (nsp2) (p65); Papain-like proteinase (PL-PRO) (EC 3.4.19.12) (EC 3.4.22.69) (Non-structural protein 3) (nsp3) (p210); Non-structural protein 4 (nsp4) (Peptide HD2) (p44); 3C-like proteinase (3CL-PRO) (3CLp) (EC 3.4.22.-) (M-PRO) (nsp5) (p27); Non-structural …	rep 1a-1b	Bovine coronavirus (strain 98TXSF-110-ENT) (BCoV-ENT) (BCV)	7094	Viruses, Riboviria, Orthornavirae, Pisuviricota, Pisoniviricetes, Nidovirales, Cornidovirineae, Coronaviridae, Orthocoronavirinae, Betacoronavirus, Embecovirus, Betacoronavirus 1, Bovine coronavirus, Bovine coronavirus (strain 98TXSF-110-ENT) (BCoV-ENT) (BCV)	ATP binding [GO:0005524]; cysteine-type endopeptidase activity [GO:0004197]; DNA helicase activity [GO:0003678]; endonuclease activity [GO:0004519]; exoribonuclease activity [GO:0004532]; methyltransferase activity [GO:0008168]; RNA-directed 5'-3' RNA polymerase activity [GO:0003968]; RNA helicase activity [GO:0003724]; single-stranded RNA binding [GO:0003727]; thiol-dependent deubiquitinase [GO:…
P0C6X3	R1AB_CVHN2	Replicase polyprotein 1ab (pp1ab) (ORF1ab polyprotein) [Cleaved into: Host translation inhibitor nsp1 (nsp1) (p28); Non-structural protein 2 (nsp2) (p65); Papain-like proteinase (PL-PRO) (EC 3.4.19.12) (EC 3.4.22.69) (Non-structural protein 3) (nsp3) (p210); Non-structural protein 4 (nsp4) (Peptide HD2) (p44); 3C-like proteinase (3CL-PRO) (3CLp) (EC 3.4.22.-) (M-PRO) (nsp5) (p27); Non-structural …	rep 1a-1b	Human coronavirus HKU1 (isolate N2) (HCoV-HKU1)	7152	Viruses, Riboviria, Orthornavirae, Pisuviricota, Pisoniviricetes, Nidovirales, Cornidovirineae, Coronaviridae, Orthocoronavirinae, Betacoronavirus, Embecovirus, Human coronavirus HKU1 (HCoV-HKU1), Human coronavirus HKU1 (isolate N2) (HCoV-HKU1)	ATP binding [GO:0005524]; cysteine-type endopeptidase activity [GO:0004197]; DNA helicase activity [GO:0003678]; endonuclease activity [GO:0004519]; exoribonuclease activity [GO:0004532]; methyltransferase activity [GO:0008168]; RNA-directed 5'-3' RNA polymerase activity [GO:0003968]; RNA helicase activity [GO:0003724]; single-stranded RNA binding [GO:0003727]; thiol-dependent deubiquitinase [GO:…
[truncated: 416 more rows]

## Sheet: S2
Supplementary Table 2. NeoRdRp-HMM or NeoRdRp-seq searches for each E-value threshold.
Dataset	E-value	True positive	False negative	True negative	False positive
NeoRdRp-HMM	≦ 1E-10	813	23	564172	246
	≦ 1E-20	809	27	564273	145
	≦ 1E-30	804	32	564276	142
NeoRdRp-seq	≦ 1E-10	824	12	563102	1316
	≦ 1E-20	821	15	563519	899
	≦ 1E-30	820	16	563545	873
NeoRdRp	≦ 1E-10	824	12	563069	1349
	≦ 1E-20	821	15	563519	899
	≦ 1E-30	820	16	563545	873

## Sheet: S3
Supplementary Table 3. Summary of the scores for each NeoRdRp-HMM profile.
[truncated: 1,013 more rows]

## Sheet: S4
Table 4. Unannotated RdRps in metatranscriptome data detected by NeoRdRp.
Accession ID	NeoRdRp-HMM virus annotation
[truncated: 13 more rows]
